# Supplementary material for: 6-Bromo-1-methyl-1H-2,1-benzothia­zin-4(3H)-one 2,2-dioxide
Source: Acta Crystallogr Sect E Struct Rep Online. 2009 Apr 30;65(Pt 5):o1182. doi: 10.1107/S1600536809015980 (PMC2977846; doi:10.1107/S1600536809015980)
Supplement: Supplementary file 2 [file e-65-o1182-Isup2.hkl]

#
# h,k,l, Fc-squared, Fo-squared, sigma(Fo-squared) and status flag
#
data_I
_shelx_title ' HS48ME_0m in P2(1)/n'
_shelx_refln_list_code          4
_shelx_F_calc_maximum      166.97
_exptl_crystal_F_000       576.00
_reflns_d_resolution_high  0.7831
 
loop_
 _symmetry_equiv_pos_as_xyz
 'x, y, z'
 '-x+1/2, y+1/2, -z+1/2'
 '-x, -y, -z'
 'x-1/2, -y-1/2, z-1/2'
 
_cell_length_a     5.4577
_cell_length_b    12.6400
_cell_length_c    15.1258
_cell_angle_alpha  90.000
_cell_angle_beta   96.204
_cell_angle_gamma  90.000
 
_shelx_F_squared_multiplier     1.000
 
loop_
 _refln_index_h
 _refln_index_k
 _refln_index_l
 _refln_F_squared_calc
 _refln_F_squared_meas
 _refln_F_squared_sigma
 _refln_observed_status
   2   0   0     4543.50     5025.32    100.26 o
   4   0   0     1412.44     1418.75     39.00 o
   6   0   0      280.20      262.55     23.27 o
   1   1   0     2480.60     2563.11     19.75 o
   2   1   0     2591.21     2604.65     31.30 o
   3   1   0     1078.95     1076.84     16.71 o
   4   1   0      223.36      199.72      6.16 o
   5   1   0        8.09        2.58      9.69 o
   6   1   0       56.76       67.71     14.62 o
   0   2   0     1444.47     1606.19     23.88 o
   1   2   0     4427.19     4490.49     36.43 o
   2   2   0      751.52      783.09      9.46 o
   3   2   0     7850.31     7975.03     85.11 o
   4   2   0      138.30      129.93      4.49 o
   5   2   0        4.39       -1.31      4.16 o
   6   2   0       59.61       59.96      9.38 o
   1   3   0     2423.57     2757.54     23.06 o
   2   3   0     2989.12     3012.66     29.47 o
   3   3   0      359.29      376.96      6.70 o
   4   3   0     1582.82     1552.33     20.04 o
   5   3   0       10.99        2.80      4.81 o
   6   3   0       13.32       14.03      6.02 o
   0   4   0      600.79      514.39      9.77 o
   1   4   0       69.58       61.13      2.31 o
   2   4   0     1491.53     1594.56     18.23 o
   3   4   0     1916.56     1778.95     18.13 o
   4   4   0       52.82       60.04      4.76 o
   5   4   0      304.07      302.94      9.42 o
   6   4   0      163.85      187.72      9.02 o
   1   5   0     7398.61     7690.73     65.72 o
   2   5   0     4167.92     4386.29     40.70 o
   3   5   0      137.65      152.66      4.74 o
   4   5   0      769.33      753.79     12.38 o
   5   5   0       35.69       32.12      6.20 o
   6   5   0      123.10      122.32      7.74 o
   0   6   0    16499.36    16450.65    231.60 o
   1   6   0       68.73       57.60      2.96 o
   2   6   0     1015.89     1011.27     12.99 o
   3   6   0      220.82      217.11      6.58 o
   4   6   0       71.87       74.69      9.12 o
   5   6   0        2.19       15.13      6.42 o
   6   6   0      108.51      115.41     10.41 o
   1   7   0     3836.21     3774.04     35.67 o
   2   7   0      190.41      176.82      7.20 o
   3   7   0      656.73      629.95     11.75 o
   4   7   0        0.59        1.50      6.30 o
   5   7   0       18.88       21.05      7.37 o
   6   7   0       53.23       53.20      8.82 o
   0   8   0     3416.23     3408.94     53.50 o
   1   8   0        5.54        0.20      3.38 o
   2   8   0     2951.00     2921.99     35.15 o
   3   8   0     1881.70     1901.34     23.98 o
   4   8   0       70.26       52.90      7.45 o
   5   8   0        5.69       -3.79      7.80 o
   6   8   0        0.40       -9.47      9.47 o
   1   9   0      659.37      646.13     11.55 o
   2   9   0      711.20      709.99     13.50 o
   3   9   0      181.84      199.79      8.52 o
   4   9   0      657.72      637.38     15.86 o
   5   9   0       50.65       45.80      9.07 o
   0  10   0       55.98       57.83     14.19 o
   1  10   0      539.32      592.73     18.26 o
   2  10   0      958.24      892.04     17.95 o
   3  10   0      462.40      482.06     15.41 o
   4  10   0       11.72        5.37      8.82 o
   5  10   0      291.11      336.70     16.76 o
   1  11   0      260.13      256.53     13.01 o
   2  11   0      233.93      242.33     16.02 o
   3  11   0       76.00       74.22     14.42 o
   4  11   0      394.55      317.40     16.41 o
   5  11   0       74.22       79.33     13.94 o
   0  12   0       89.26       40.25     45.58 o
   1  12   0      371.44      376.83     24.08 o
   2  12   0       63.22       51.22     13.47 o
   3  12   0        1.70        7.45     11.73 o
   4  12   0       43.02       42.76     14.93 o
   1  13   0     1210.58     1217.75     43.65 o
   2  13   0       20.32       13.15     15.23 o
   3  13   0       28.12       10.49     19.69 o
   4  13   0        1.17        0.93     16.98 o
   0  14   0      160.48      157.38     20.69 o
   1  14   0        6.92        6.92     11.32 o
   2  14   0      616.37      570.64     31.24 o
   3  14   0      124.06      113.33     18.61 o
   1  15   0       37.96       20.81     21.81 o
   2  15   0       37.42       41.54     20.24 o
   0  16   0        4.47        8.04     19.53 o
  -5   0   1      271.64      246.14     18.45 o
  -3   0   1      240.52      189.46     11.98 o
  -1   0   1      213.73      215.86      3.43 o
   1   0   1      181.13      186.27      3.63 o
   3   0   1     3873.24     3714.08     54.66 o
   5   0   1      133.68      119.68     16.16 o
  -6   1   1       40.54       39.06     16.80 o
  -5   1   1      111.32      118.35     11.24 o
  -4   1   1     3141.26     2994.02     42.17 o
  -3   1   1       31.80       36.18      2.48 o
  -2   1   1       20.05       15.60      1.96 o
  -1   1   1     9403.12     9571.45     63.10 o
   0   1   1      416.99      178.82     20.31 o
   1   1   1       63.36       58.75      1.51 o
   2   1   1     5820.57     5524.12     59.11 o
   3   1   1       91.92      101.10      3.60 o
   4   1   1      234.27      229.35      7.07 o
   5   1   1      692.70      748.34     22.75 o
   6   1   1       47.12       47.69     10.48 o
  -6   2   1        1.21       -0.08      7.79 o
  -5   2   1      210.34      216.49     10.47 o
  -4   2   1      932.05      933.34     13.09 o
  -3   2   1       61.52       45.10      3.07 o
  -2   2   1     4429.99     4511.61     37.12 o
  -1   2   1      561.24      564.88      5.02 o
   0   2   1     6060.64     6150.39     58.05 o
   1   2   1    21476.11    22693.96    198.34 o
   2   2   1      327.99      315.44      5.24 o
   3   2   1     2876.43     2931.18     31.23 o
   4   2   1       40.47       39.92      3.86 o
   5   2   1        7.03        8.18      4.68 o
   6   2   1      266.24      267.36     33.09 o
  -6   3   1       20.86       28.08      5.72 o
  -5   3   1      632.45      628.30     12.09 o
  -4   3   1       92.51       90.38      5.69 o
  -3   3   1     1705.62     1687.39     17.83 o
  -2   3   1      331.82      349.20      5.32 o
  -1   3   1    27879.31    28365.37    209.49 o
   0   3   1      468.05      472.34      6.51 o
   1   3   1     4390.67     4764.15     42.75 o
   2   3   1     3550.09     3900.45     37.76 o
   3   3   1      243.29      260.99      6.31 o
   4   3   1      164.49      146.88      5.60 o
   5   3   1      682.41      654.39     13.66 o
   6   3   1       15.72        9.74      7.91 o
  -6   4   1        0.63       -2.03      6.47 o
  -5   4   1       38.98       31.98      6.60 o
  -4   4   1      629.89      615.77     10.40 o
  -3   4   1      402.81      378.35      6.45 o
  -2   4   1    12136.40    13064.27    121.37 o
  -1   4   1      565.37      575.23      6.46 o
   0   4   1     7456.68     7861.04     74.52 o
   1   4   1     1114.12     1175.63     11.58 o
   2   4   1       88.81       78.27      5.31 o
   3   4   1     1221.54     1267.42     15.51 o
   4   4   1       41.98       44.42      5.40 o
   5   4   1      165.48      173.75      8.11 o
   6   4   1      111.39      119.73      8.98 o
  -6   5   1        1.51        5.26      6.20 o
  -5   5   1      139.44      140.75      7.05 o
  -4   5   1     1465.93     1480.20     18.98 o
  -3   5   1     1722.84     1771.65     19.59 o
  -2   5   1      308.68      283.39      6.37 o
  -1   5   1      981.65      946.39      9.65 o
   0   5   1      947.34      949.21     11.64 o
   1   5   1     1984.91     2059.07     19.10 o
   2   5   1     2162.32     1952.16     24.52 o
   3   5   1      299.30      329.94      7.15 o
   4   5   1        2.90       -2.77      5.37 o
   5   5   1      129.25      122.15      7.38 o
   6   5   1        5.62        8.02      6.99 o
  -6   6   1       82.72       77.46      8.16 o
  -5   6   1      217.91      236.82      8.67 o
  -4   6   1      536.88      503.85     11.53 o
  -3   6   1     1044.40     1033.91     13.78 o
  -2   6   1      810.48      781.94     10.88 o
  -1   6   1      257.73      238.18      6.02 o
   0   6   1      686.04      718.90     10.89 o
   1   6   1     1337.28     1367.04     15.80 o
   2   6   1     2413.92     2377.71     25.38 o
   3   6   1     3137.38     3196.80     35.26 o
   4   6   1        0.17       -0.72      5.97 o
   5   6   1        6.60       -0.60      6.42 o
   6   6   1        1.77      -11.24     13.23 o
  -6   7   1      162.46      192.92     10.33 o
  -5   7   1       20.98       18.65      7.27 o
  -4   7   1      632.44      615.48     12.99 o
  -3   7   1      377.65      355.78      9.36 o
  -2   7   1       10.27        9.14      4.06 o
  -1   7   1      232.02      203.87      6.15 o
   0   7   1     1086.44     1151.74     15.51 o
   1   7   1      311.62      325.40      7.77 o
   2   7   1     2476.37     2445.88     27.91 o
   3   7   1       90.36       89.78      5.24 o
   4   7   1      171.45      188.76     10.41 o
   5   7   1      204.38      205.49      9.80 o
   6   7   1        0.08       -2.94     10.82 o
  -6   8   1       63.87       61.86      9.68 o
  -5   8   1      211.94      205.39     10.21 o
  -4   8   1      427.66      412.99     12.43 o
  -3   8   1      142.68      139.94      6.83 o
  -2   8   1       76.24       69.58      5.69 o
  -1   8   1      139.82      129.89      4.48 o
   0   8   1     2321.72     2384.03     27.99 o
   1   8   1     2680.50     2669.79     32.30 o
   2   8   1      409.60      397.23     11.29 o
   3   8   1      775.27      745.20     13.24 o
   4   8   1       75.57      101.37      8.13 o
   5   8   1      185.81      189.61     11.31 o
  -5   9   1        0.10        0.85      7.84 o
  -4   9   1       95.74       82.12      8.50 o
  -3   9   1      275.31      281.12      9.39 o
  -2   9   1        1.02       -0.62      7.33 o
  -1   9   1     3398.06     3308.61     39.34 o
   0   9   1      779.12      789.41     14.52 o
   1   9   1       61.60       58.97      5.46 o
   2   9   1       62.41       67.83      6.86 o
   3   9   1       47.92       58.89     11.33 o
   4   9   1      353.88      350.13     13.34 o
   5   9   1      219.84      221.87     12.42 o
  -5  10   1        1.52       -4.35     11.30 o
  -4  10   1      191.41      178.30     13.00 o
  -3  10   1      402.22      394.10     13.12 o
  -2  10   1     2076.37     2173.00     28.72 o
  -1  10   1      199.67      179.15      9.94 o
   0  10   1     1167.55     1171.48     18.07 o
   1  10   1      171.38      170.13      9.86 o
   2  10   1        8.74        1.64      6.75 o
   3  10   1       42.46       38.58      9.15 o
   4  10   1      266.53      294.13     15.37 o
   5  10   1      118.02      134.74     15.13 o
  -5  11   1       25.61       21.12     12.35 o
  -4  11   1      154.26      144.77     13.73 o
  -3  11   1      802.05      767.55     29.55 o
  -2  11   1      130.11      107.62      9.98 o
  -1  11   1      613.56      550.80     18.30 o
   0  11   1      251.37      261.41     13.81 o
   1  11   1      923.26      896.65     31.90 o
   2  11   1      919.59      925.71     21.09 o
   3  11   1        0.24       -9.83      9.83 o
   4  11   1        5.22       -1.49     11.46 o
   5  11   1       10.55        4.10     19.60 o
  -4  12   1      196.02      181.50     17.48 o
  -3  12   1      344.54      332.37     19.73 o
  -2  12   1      458.54      415.18     19.62 o
  -1  12   1        5.98       -9.38      9.38 o
   0  12   1       36.67       38.01     10.09 o
   1  12   1      531.52      573.50     21.06 o
   2  12   1      312.03      284.53     17.55 o
   3  12   1      383.26      374.88     20.94 o
   4  12   1       17.77       10.58     15.52 o
  -4  13   1       80.42       94.23     17.31 o
  -3  13   1      236.61      224.95     18.90 o
  -2  13   1       22.77       35.48     16.21 o
  -1  13   1        5.20       -5.19     10.41 o
   0  13   1      129.35      132.73     17.43 o
   1  13   1      287.75      280.87     15.67 o
   2  13   1      423.45      442.82     26.26 o
   3  13   1        1.07      -14.61     14.61 o
   4  13   1       77.43       97.00     17.62 o
  -3  14   1        5.02       24.27     12.61 o
  -2  14   1       11.19        8.66     16.63 o
  -1  14   1       74.95       61.36     12.56 o
   0  14   1      113.69      130.01     12.42 o
   1  14   1      289.78      300.03     16.60 o
   2  14   1       80.90       79.53     19.91 o
   3  14   1       78.54       56.64     17.93 o
  -2  15   1        5.15       -6.59     18.74 o
  -1  15   1      170.07      163.51     19.18 o
   0  15   1      389.51      337.01     18.56 o
   1  15   1       11.77      -13.63     14.78 o
   2  15   1      110.79      121.68     21.65 o
   0  16   1       45.15       28.74     14.15 o
  -6   0   2       15.33      -18.71     18.71 o
  -4   0   2      925.50      903.24     27.40 o
  -2   0   2     9113.78     8896.48    102.53 o
   0   0   2     1086.42     1184.50     26.78 o
   2   0   2      802.24      830.04     14.52 o
   4   0   2     4023.36     3978.99     59.74 o
   6   0   2       17.34       17.48     11.07 o
  -6   1   2       26.01       14.42      7.85 o
  -5   1   2     1488.90     1420.28     22.91 o
  -4   1   2      516.89      510.53      9.13 o
  -3   1   2     1655.71     1639.84     17.28 o
  -2   1   2     2484.35     2464.19     22.74 o
  -1   1   2    10906.12    11183.54     86.04 o
   0   1   2     3223.64     3302.62     30.24 o
   1   1   2    14945.70    15209.76    121.20 o
   2   1   2      894.06      871.53     10.51 o
   3   1   2      466.41      434.85     12.49 o
   4   1   2      449.55      436.19      9.87 o
   5   1   2     1026.66      988.20     15.17 o
   6   1   2       13.16       12.52     12.21 o
  -6   2   2      204.69      201.85     11.16 o
  -5   2   2      321.37      333.84      7.13 o
  -4   2   2      215.50      207.28      7.71 o
  -3   2   2      284.11      270.59      5.30 o
  -2   2   2      225.38      216.51      4.34 o
  -1   2   2     4400.96     4690.20     33.20 o
   0   2   2      763.57      789.06      9.41 o
   1   2   2    26119.25    26911.79    234.99 o
   2   2   2       20.63       28.14      2.43 o
   3   2   2        5.30        9.19      3.39 o
   4   2   2      399.90      378.05      8.40 o
   5   2   2        2.61       -2.66      4.34 o
   6   2   2       91.84       92.38      9.09 o
  -6   3   2        4.01        0.70      5.73 o
  -5   3   2       19.22       17.51      4.52 o
  -4   3   2      417.33      386.62      8.43 o
  -3   3   2      915.64      904.92     10.36 o
  -2   3   2     3209.75     3129.18     29.08 o
  -1   3   2      445.23      440.35      4.94 o
   0   3   2      401.90      380.88      6.05 o
   1   3   2      514.28      506.60      6.88 o
   2   3   2     6477.91     6237.48     67.31 o
   3   3   2      588.82      641.86     10.25 o
   4   3   2      357.88      338.88      8.99 o
   5   3   2        3.35        3.54      5.90 o
   6   3   2       36.54       27.35      7.25 o
  -6   4   2       78.71       94.67      7.51 o
  -5   4   2      221.58      222.71      7.31 o
  -4   4   2       20.80       32.50      4.34 o
  -3   4   2      486.25      501.82      9.28 o
  -2   4   2     3238.77     3391.24     33.44 o
  -1   4   2     2913.60     3049.45     24.90 o
   0   4   2       27.60       30.05      2.79 o
   1   4   2     3643.33     3571.10     39.66 o
   2   4   2      364.38      403.81     12.75 o
   3   4   2      215.45      221.68      5.78 o
   4   4   2      421.96      440.04     10.84 o
   5   4   2       33.58       30.93      7.85 o
   6   4   2       14.02        9.12      6.47 o
  -6   5   2       49.48       61.82      6.96 o
  -5   5   2      311.60      298.93      9.24 o
  -4   5   2      156.54      138.32      6.62 o
  -3   5   2      196.24      178.40      4.98 o
  -2   5   2      392.84      374.07      6.57 o
  -1   5   2     4182.74     4060.80     32.86 o
   0   5   2      720.77      731.01     10.33 o
   1   5   2     1529.24     1529.66     17.83 o
   2   5   2     1471.09     1523.26     18.46 o
   3   5   2      499.33      525.13      9.53 o
   4   5   2       35.60       45.22      6.68 o
   5   5   2      219.33      252.44      9.90 o
   6   5   2        3.41        3.49      7.35 o
  -6   6   2       56.60       55.92      7.64 o
  -5   6   2      106.79      120.14      8.22 o
  -4   6   2      797.90      761.41     15.11 o
  -3   6   2       24.96       17.15      3.70 o
  -2   6   2     2778.46     2658.23     26.31 o
  -1   6   2     5820.20     6400.23     55.56 o
   0   6   2      225.38      237.63      9.15 o
   1   6   2      170.05      177.18      6.47 o
   2   6   2     1848.79     1907.54     22.85 o
   3   6   2      165.09      146.74     11.91 o
   4   6   2     1006.30     1006.38     19.45 o
   5   6   2        2.10        9.81      7.36 o
   6   6   2       68.75       89.34     12.09 o
  -6   7   2        0.66       -2.34      8.14 o
  -5   7   2      575.30      545.60     13.35 o
  -4   7   2      504.66      499.02     11.82 o
  -3   7   2     1156.41     1255.60     17.33 o
  -2   7   2     2021.11     2036.50     21.53 o
  -1   7   2     1808.82     1882.51     22.19 o
   0   7   2      559.12      563.26     10.88 o
   1   7   2     1698.31     1738.58     24.65 o
   2   7   2      804.51      802.84     13.73 o
   3   7   2      711.20      719.42     14.77 o
   4   7   2      193.14      219.42     13.60 o
   5   7   2      503.12      471.91     15.07 o
   6   7   2        1.98       -8.90      8.90 o
  -6   8   2       23.58       32.60      9.37 o
  -5   8   2      106.90      126.09      9.56 o
  -4   8   2      303.43      355.76     10.44 o
  -3   8   2        2.87        0.65      4.80 o
  -2   8   2      294.55      298.84     10.79 o
  -1   8   2      922.24      925.68     14.62 o
   0   8   2      475.68      451.37     10.15 o
   1   8   2     1370.16     1301.09     20.64 o
   2   8   2      585.63      611.90     13.86 o
   3   8   2       68.23       80.01      7.72 o
   4   8   2      319.82      325.57     12.43 o
   5   8   2      124.72      147.45     10.68 o
  -5   9   2       40.89       40.21      8.79 o
  -4   9   2      198.86      234.65     11.80 o
  -3   9   2     1439.89     1400.53     21.26 o
  -2   9   2      520.01      498.67     11.57 o
  -1   9   2       98.00      102.13      5.88 o
   0   9   2      883.45      858.60     14.67 o
   1   9   2      652.83      596.56     14.26 o
   2   9   2     1371.59     1315.57     41.35 o
   3   9   2      347.48      324.81     12.61 o
   4   9   2        5.16        0.39      8.58 o
   5   9   2        3.08       -9.60      9.60 o
  -5  10   2       76.68      113.19     15.15 o
  -4  10   2        6.42       -8.46      8.46 o
  -3  10   2      281.23      229.81     10.04 o
  -2  10   2      196.65      192.13      8.53 o
  -1  10   2      736.11      714.71     19.14 o
   0  10   2       29.83       29.00      6.25 o
   1  10   2      854.52      852.24     20.18 o
   2  10   2        5.02       -7.01      7.01 o
   3  10   2      273.98      237.79     13.26 o
   4  10   2        0.53        8.00     10.62 o
   5  10   2       54.15       69.81     13.06 o
  -5  11   2       20.67       12.75     12.43 o
  -4  11   2       89.10       84.31     12.29 o
  -3  11   2       66.86       67.42     11.65 o
  -2  11   2       18.49       23.32      8.40 o
  -1  11   2      709.58      707.66     26.90 o
   0  11   2     3635.47     3507.85     58.51 o
   1  11   2        2.64       -8.53      8.53 o
   2  11   2      186.43      179.62     11.18 o
   3  11   2       41.92       34.63     15.83 o
   4  11   2       86.85       76.47     16.35 o
  -4  12   2       63.92       60.03     15.09 o
  -3  12   2       26.28        5.74     12.54 o
  -2  12   2      514.75      506.09     57.58 o
  -1  12   2      475.19      434.65     17.12 o
   0  12   2       70.45       75.42     10.83 o
   1  12   2       42.19       26.99     12.87 o
   2  12   2      446.50      508.97     34.91 o
   3  12   2      118.27      122.06     26.31 o
   4  12   2       98.98      119.18     16.77 o
  -4  13   2      139.87      137.32     18.15 o
  -3  13   2      482.22      494.53     30.43 o
  -2  13   2       62.56       74.04     17.73 o
  -1  13   2       27.67       31.30     11.25 o
   0  13   2        0.48        4.95     10.66 o
   1  13   2       26.28       24.35     11.28 o
   2  13   2       12.42       24.08     16.14 o
   3  13   2      480.81      497.12     34.79 o
  -3  14   2        5.00       20.16     15.62 o
  -2  14   2      240.13      228.83     34.44 o
  -1  14   2        5.26       -9.11     11.34 o
   0  14   2      216.63      213.70     15.47 o
   1  14   2       36.27       55.45     17.66 o
   2  14   2      124.55      142.70     35.33 o
   3  14   2       21.63       22.50     16.97 o
  -2  15   2       13.72       24.44     19.21 o
  -1  15   2       93.17      104.39     16.66 o
   0  15   2      261.64      292.29     17.72 o
   1  15   2      100.57      112.98     18.35 o
   2  15   2       34.61       45.67     21.74 o
   0  16   2        7.56        5.91     14.36 o
  -5   0   3       71.49       82.81      6.35 o
  -3   0   3     4339.83     4187.73     54.48 o
  -1   0   3     4089.82     4196.53     45.47 o
   1   0   3    11764.46    11490.29    120.76 o
   3   0   3      540.69      516.03     14.99 o
   5   0   3        5.12       10.49      5.50 o
  -6   1   3       66.31       63.95      7.42 o
  -5   1   3       37.07       32.03      4.22 o
  -4   1   3      564.75      545.79     10.25 o
  -3   1   3      107.13       94.85      3.34 o
  -2   1   3     3896.93     3869.40     32.21 o
  -1   1   3       39.27       45.91      2.04 o
   0   1   3     8435.78     8717.74     74.29 o
   1   1   3     5365.42     5370.98     42.24 o
   2   1   3        1.94        3.68      2.70 o
   3   1   3     1806.76     1787.10     21.70 o
   4   1   3     1052.31     1034.10     13.66 o
   5   1   3      129.97      137.93      5.51 o
   6   1   3       73.96       75.49      9.63 o
  -6   2   3      375.04      385.41     12.40 o
  -5   2   3      406.53      380.61      7.32 o
  -4   2   3       50.65       51.87      3.77 o
  -3   2   3      359.43      325.02      5.54 o
  -2   2   3      121.97       96.04      2.81 o
  -1   2   3      376.50      421.97      5.10 o
   0   2   3    10334.85    10607.45     94.60 o
   1   2   3       51.41       63.67      2.58 o
   2   2   3     1907.81     1907.74     22.64 o
   3   2   3        9.12       -3.60      3.93 o
   4   2   3     1619.22     1630.14     23.07 o
   5   2   3       98.88       87.36      6.20 o
   6   2   3      142.06      140.92      8.54 o
  -6   3   3       36.98       33.12     11.61 o
  -5   3   3      317.71      292.76      8.60 o
  -4   3   3      540.07      524.89      9.68 o
  -3   3   3     2223.47     2282.30     21.25 o
  -2   3   3      390.59      400.05      6.92 o
  -1   3   3     1471.19     1595.21     14.03 o
   0   3   3       11.96       16.53      2.55 o
   1   3   3     2650.03     2625.06     32.52 o
   2   3   3      583.17      597.67     13.09 o
   3   3   3     1159.67     1175.43     22.20 o
   4   3   3       19.26       25.30      5.60 o
   5   3   3      379.16      379.66     14.34 o
   6   3   3        9.14       13.97      7.86 o
  -6   4   3      324.62      323.39     13.66 o
  -5   4   3      289.00      285.57      9.55 o
  -4   4   3       98.27      114.84      9.27 o
  -3   4   3     1102.47     1085.10     11.99 o
  -2   4   3        7.88       -2.00      2.64 o
  -1   4   3      142.07      143.34      3.67 o
   0   4   3    18233.14    19446.23    193.15 o
   1   4   3      102.31      144.46      5.99 o
   2   4   3    11958.75    12530.54    144.67 o
   3   4   3     2721.68     2716.80     32.05 o
   4   4   3     1603.16     1538.84     31.98 o
   5   4   3        1.73        2.11      7.06 o
   6   4   3       20.48       11.88      6.93 o
  -6   5   3       15.08       27.68      6.79 o
  -5   5   3       59.26       65.46      7.91 o
  -4   5   3      374.95      390.87      9.80 o
  -3   5   3       15.21       16.11      3.47 o
  -2   5   3     2005.49     1881.44     19.30 o
  -1   5   3        3.01        5.72      2.42 o
   0   5   3     1673.54     1640.50     22.28 o
   1   5   3     1688.77     1742.83     20.12 o
   2   5   3      148.03      125.01      5.89 o
   3   5   3     1258.82     1245.79     17.64 o
   4   5   3      480.77      483.71     14.72 o
   5   5   3      185.69      180.06     10.53 o
   6   5   3       43.27       53.19      7.82 o
  -6   6   3        4.17        6.74      7.20 o
  -5   6   3       49.84       46.08      6.59 o
  -4   6   3       96.71       87.61      7.29 o
  -3   6   3     2240.89     2241.20     23.31 o
  -2   6   3      558.73      561.45     10.50 o
  -1   6   3     1685.72     1797.77     18.80 o
   0   6   3        4.97        5.99      4.64 o
   1   6   3     4438.34     4360.70     48.92 o
   2   6   3     1090.81     1085.90     15.35 o
   3   6   3      429.61      445.04     14.41 o
   4   6   3        4.16       -2.01      7.32 o
   5   6   3       58.67       58.22      8.36 o
   6   6   3      123.02      127.27     10.28 o
  -6   7   3       11.60       19.04      7.97 o
  -5   7   3       24.89       31.09      7.18 o
  -4   7   3       96.43       90.83      7.74 o
  -3   7   3       67.63       71.85      5.12 o
  -2   7   3     3518.25     3577.79     34.82 o
  -1   7   3      685.13      694.07     12.29 o
   0   7   3     1663.92     1625.21     23.49 o
   1   7   3      518.46      503.53     10.44 o
   2   7   3      156.55      153.21      6.74 o
   3   7   3      110.17       97.14      7.73 o
   4   7   3      707.16      667.77     16.84 o
   5   7   3       12.86       16.62      8.57 o
   6   7   3       46.86       45.38     10.22 o
  -6   8   3      118.74      153.14     10.71 o
  -5   8   3      152.56      155.04      9.15 o
  -4   8   3       15.15        6.45      8.16 o
  -3   8   3      458.54      431.23     10.61 o
  -2   8   3     1458.06     1407.35     19.71 o
  -1   8   3     1501.22     1463.88     26.96 o
   0   8   3      360.28      384.33     11.41 o
   1   8   3       46.67       47.04      7.07 o
   2   8   3      154.27      170.13      9.41 o
   3   8   3      101.65       95.71      9.04 o
   4   8   3      435.43      469.59     16.28 o
   5   8   3      138.73      167.88     11.46 o
  -5   9   3      212.28      224.99     11.18 o
  -4   9   3      308.35      292.94     10.32 o
  -3   9   3       74.15       82.91      7.08 o
  -2   9   3       82.86       87.48      7.03 o
  -1   9   3      423.27      408.26     16.43 o
   0   9   3      719.70      702.71     15.52 o
   1   9   3     5390.74     5222.44     65.47 o
   2   9   3      188.66      207.01      9.53 o
   3   9   3      569.55      577.89     16.66 o
   4   9   3       15.99       15.58      9.72 o
   5   9   3       41.14       38.54     10.55 o
  -5  10   3      146.07      165.68     12.17 o
  -4  10   3      461.32      457.17     15.56 o
  -3  10   3      338.84      330.88     11.31 o
  -2  10   3      101.06      107.05     11.52 o
  -1  10   3       95.72       96.98     11.78 o
   0  10   3      662.18      659.67     15.87 o
   1  10   3      201.44      201.25     11.15 o
   2  10   3     1657.34     1689.04     27.08 o
   3  10   3      776.46      747.70     22.53 o
   4  10   3      230.27      239.83     15.04 o
   5  10   3       21.02       26.93     12.93 o
  -5  11   3       37.92       52.21     13.09 o
  -4  11   3        0.04        9.91     10.88 o
  -3  11   3       22.13       28.73     10.81 o
  -2  11   3      205.72      211.48     11.98 o
  -1  11   3      202.33      191.44     12.29 o
   0  11   3       10.59        9.88      9.15 o
   1  11   3       35.41       49.59      9.83 o
   2  11   3        4.30        3.11      8.78 o
   3  11   3      526.19      487.34     24.13 o
   4  11   3      213.87      232.75     16.12 o
  -4  12   3      102.65      109.18     15.64 o
  -3  12   3      163.17      134.42     15.28 o
  -2  12   3      479.02      450.47     20.62 o
  -1  12   3      688.99      711.50     21.61 o
   0  12   3       52.16       27.33     10.50 o
   1  12   3      271.24      269.93     15.97 o
   2  12   3      970.00      964.90     29.96 o
   3  12   3      143.50      155.78     17.43 o
   4  12   3       50.22       30.42     15.69 o
  -4  13   3       69.39       97.78     19.13 o
  -3  13   3       53.43       42.36     15.08 o
  -2  13   3      498.82      495.76     27.23 o
  -1  13   3       12.40        9.43     10.68 o
   0  13   3      570.50      599.21     27.33 o
   1  13   3        9.94       11.88     11.54 o
   2  13   3       28.70       -3.20     16.45 o
   3  13   3      121.53      148.49     21.00 o
  -3  14   3       71.87      102.11     16.78 o
  -2  14   3      136.11      152.77     32.23 o
  -1  14   3      506.75      548.14     21.06 o
   0  14   3       27.78       43.88     12.88 o
   1  14   3        3.26        8.48     12.02 o
   2  14   3        2.87       -0.06     26.18 o
   3  14   3        0.43        4.76     17.18 o
  -2  15   3      143.58      152.85     26.12 o
  -1  15   3        2.08       -7.04     15.63 o
   0  15   3       72.44       56.06     14.11 o
   1  15   3      214.80      219.94     19.99 o
   2  15   3        7.87      -18.55     18.55 o
  -6   0   4      294.35      285.92     22.70 o
  -4   0   4       48.70       49.44      6.63 o
  -2   0   4      511.75      483.78      9.46 o
   0   0   4    27118.29    27622.00    313.30 o
   2   0   4     1293.64     1316.69     22.20 o
   4   0   4      698.54      725.98     16.31 o
   6   0   4       87.99       87.96      9.21 o
  -6   1   4       98.23       81.90      8.72 o
  -5   1   4       15.10       20.87      4.84 o
  -4   1   4      722.48      714.03     11.06 o
  -3   1   4      175.79      209.76      4.50 o
  -2   1   4      382.41      397.08      7.16 o
  -1   1   4    14679.89    15086.77    116.79 o
   0   1   4      474.71      524.58      7.88 o
   1   1   4     5223.38     5389.69     42.75 o
   2   1   4     1243.76     1195.35     15.64 o
   3   1   4     2067.44     2058.58     23.38 o
   4   1   4       18.86       22.18      4.54 o
   5   1   4      146.50      120.63      6.98 o
   6   1   4       66.30       67.82      8.03 o
  -6   2   4       29.86       42.98      8.27 o
  -5   2   4       21.43       18.02      5.87 o
  -4   2   4      457.93      466.96      8.99 o
  -3   2   4     4137.61     4249.40     39.34 o
  -2   2   4     1687.59     1825.55     20.37 o
  -1   2   4      420.14      398.25      5.68 o
   0   2   4    12278.67    12615.95    112.53 o
   1   2   4       72.37       50.70      3.07 o
   2   2   4     4933.18     4990.62     54.85 o
   3   2   4     2714.10     2667.82     31.53 o
   4   2   4      730.95      707.19     11.59 o
   5   2   4      117.95      107.67      7.53 o
   6   2   4        0.19       -4.84      6.17 o
  -6   3   4        4.75       -0.02      9.53 o
  -5   3   4       11.10        5.70      6.05 o
  -4   3   4     2664.78     2587.32     29.08 o
  -3   3   4        4.50        3.30      2.97 o
  -2   3   4     1807.03     1802.47     18.20 o
  -1   3   4        2.13       -0.33      2.29 o
   0   3   4     8099.78     8287.93     79.00 o
   1   3   4     1190.76     1270.34     15.38 o
   2   3   4     3942.76     3903.95     44.08 o
   3   3   4       25.62       21.53      4.70 o
   4   3   4      622.69      604.81     12.50 o
   5   3   4       36.99       45.31      6.91 o
   6   3   4      109.42      115.34      8.20 o
  -6   4   4       65.50       67.24      7.76 o
  -5   4   4      106.78      106.79      8.50 o
  -4   4   4       35.01       41.28      4.70 o
  -3   4   4     2612.84     2535.53     23.97 o
  -2   4   4      371.77      371.39      7.43 o
  -1   4   4      209.61      194.46      5.25 o
   0   4   4      385.14      291.88      7.18 o
   1   4   4       77.81       78.06      4.37 o
   2   4   4      930.57      935.68     19.08 o
   3   4   4     1716.54     1687.93     23.41 o
   4   4   4       11.50        3.08      7.22 o
   5   4   4       78.90       89.63      7.96 o
   6   4   4       12.58       23.57      7.97 o
  -6   5   4       73.41       87.53      8.39 o
  -5   5   4        9.91        2.46      6.66 o
  -4   5   4      675.30      653.96     13.95 o
  -3   5   4      778.04      787.54     11.46 o
  -2   5   4     1449.72     1440.34     15.82 o
  -1   5   4     9313.26     9628.78     86.70 o
   0   5   4       64.24       78.93      4.64 o
   1   5   4     1575.08     1521.90     26.42 o
   2   5   4       41.44       42.32      5.92 o
   3   5   4      962.71      939.36     23.31 o
   4   5   4      171.89      175.21     10.36 o
   5   5   4      161.79      176.48      9.50 o
   6   5   4       64.80       70.99      9.10 o
  -6   6   4      145.85      159.72     11.53 o
  -5   6   4       97.05      103.17      8.46 o
  -4   6   4       56.17       48.53      6.96 o
  -3   6   4       18.34       12.14      4.69 o
  -2   6   4      574.82      600.39      9.25 o
  -1   6   4       30.70       27.23      3.84 o
   0   6   4     9020.81     9011.84     98.19 o
   1   6   4       26.65       17.46      4.31 o
   2   6   4      170.56      167.39      7.63 o
   3   6   4      561.76      564.97     12.15 o
   4   6   4       94.15       99.12     12.06 o
   5   6   4       54.67       44.83     14.10 o
   6   6   4      103.02      128.04     10.33 o
  -6   7   4      156.73      182.54     10.78 o
  -5   7   4      104.84      106.04      9.16 o
  -4   7   4      260.10      256.83      9.75 o
  -3   7   4       70.09       62.42      5.16 o
  -2   7   4      419.80      427.29      8.99 o
  -1   7   4     2569.98     2369.51     27.20 o
   0   7   4      193.75      202.06      8.07 o
   1   7   4     3399.46     3473.83     43.78 o
   2   7   4     2133.73     2122.53     30.43 o
   3   7   4      902.40      870.54     20.63 o
   4   7   4       14.07       13.04      8.01 o
   5   7   4       10.15       13.55      8.87 o
  -6   8   4        3.84        2.57      9.42 o
  -5   8   4       14.05        6.02      7.20 o
  -4   8   4       23.32       28.08      7.49 o
  -3   8   4     2540.83     2575.70     34.16 o
  -2   8   4     1957.85     1964.86     24.09 o
  -1   8   4       68.12       64.95      7.10 o
   0   8   4     3514.08     3658.37     47.66 o
   1   8   4       16.02       12.19      4.59 o
   2   8   4     2034.71     1931.63     43.84 o
   3   8   4     1555.24     1563.64     28.19 o
   4   8   4      228.47      203.20     14.57 o
   5   8   4       16.34       -2.51      9.51 o
  -5   9   4        0.14       -3.27      7.78 o
  -4   9   4      457.72      448.67     23.82 o
  -3   9   4      526.86      536.81     18.20 o
  -2   9   4      304.37      315.17      9.20 o
  -1   9   4       64.12       34.19      6.73 o
   0   9   4      531.08      507.87     18.41 o
   1   9   4     2939.06     2879.17     43.61 o
   2   9   4      168.73      186.04      9.17 o
   3   9   4       70.84       81.79      9.65 o
   4   9   4      173.47      180.13     11.94 o
   5   9   4       40.79       52.13     12.40 o
  -5  10   4      199.15      213.96     13.02 o
  -4  10   4       39.40       37.85      8.47 o
  -3  10   4      361.68      362.30     12.88 o
  -2  10   4      920.99      830.67     18.25 o
  -1  10   4      949.52      917.59     21.08 o
   0  10   4      293.62      314.50     13.90 o
   1  10   4      306.49      329.59     12.62 o
   2  10   4      220.04      205.04     12.21 o
   3  10   4      514.48      548.11     20.59 o
   4  10   4       50.88       46.05     15.09 o
   5  10   4      211.70      198.53     15.95 o
  -5  11   4        1.72       13.90     12.52 o
  -4  11   4      206.78      217.30     14.75 o
  -3  11   4      329.71      333.78     15.68 o
  -2  11   4      797.61      825.87     25.78 o
  -1  11   4      435.47      445.31     15.04 o
   0  11   4       76.17       90.86     11.18 o
   1  11   4       26.63       31.44      9.60 o
   2  11   4       27.32       31.67     12.31 o
   3  11   4        4.43       -3.92     11.81 o
   4  11   4      351.04      395.45     19.21 o
  -4  12   4       64.58       91.73     28.34 o
  -3  12   4       20.04       15.18     14.75 o
  -2  12   4      186.62      190.12     15.82 o
  -1  12   4      569.46      552.07     20.28 o
   0  12   4      156.60      164.42     13.25 o
   1  12   4       20.83       19.70     10.45 o
   2  12   4      182.34      181.93     19.48 o
   3  12   4        8.52       26.67     14.93 o
   4  12   4       28.73       42.49     16.44 o
  -4  13   4       22.74       20.72     28.78 o
  -3  13   4       17.52       11.41     14.98 o
  -2  13   4        6.55       15.16     15.70 o
  -1  13   4      224.78      226.42     14.98 o
   0  13   4      217.33      264.26     15.45 o
   1  13   4      858.37      873.44     43.32 o
   2  13   4      173.07      183.44     21.54 o
   3  13   4       19.14       19.72     16.48 o
  -3  14   4       51.92       51.79     15.67 o
  -2  14   4      261.97      253.05     37.90 o
  -1  14   4        5.68       -4.57     12.55 o
   0  14   4       78.59       77.94     13.82 o
   1  14   4       17.77       19.17     15.07 o
   2  14   4      339.51      322.46     25.94 o
  -2  15   4      121.70      147.35     22.54 o
  -1  15   4       54.76       43.38     16.84 o
   0  15   4       16.31        6.68     13.42 o
   1  15   4      494.96      496.60     32.07 o
  -5   0   5     1080.86     1030.80     39.00 o
  -3   0   5      748.35      768.19     13.84 o
  -1   0   5      874.12      942.15     13.83 o
   1   0   5     4200.80     4201.78     49.80 o
   3   0   5     2641.37     2520.57     40.09 o
   5   0   5      133.95      129.03     10.85 o
  -6   1   5        4.43        5.12      8.60 o
  -5   1   5       40.91       36.40      7.85 o
  -4   1   5     1637.13     1608.25     19.99 o
  -3   1   5        6.28        3.61      2.98 o
  -2   1   5      776.96      817.24      9.99 o
  -1   1   5     3938.00     3904.55     36.38 o
   0   1   5      390.58      380.91      5.65 o
   1   1   5     1075.40     1131.28     11.37 o
   2   1   5     3542.27     3342.43     35.73 o
   3   1   5      138.68      140.42      5.60 o
   4   1   5      132.42      131.25      6.19 o
   5   1   5      218.65      217.99      8.82 o
   6   1   5       45.79       63.36      7.55 o
  -6   2   5       41.85       48.54      9.14 o
  -5   2   5      609.27      578.19     17.39 o
  -4   2   5      263.24      265.35      7.24 o
  -3   2   5       15.63       27.65      3.44 o
  -2   2   5     4560.14     4554.62     42.12 o
  -1   2   5      245.17      265.70      5.58 o
   0   2   5    10061.27    10083.98     86.15 o
   1   2   5     5357.14     5783.68     55.61 o
   2   2   5      342.89      350.30      7.71 o
   3   2   5      289.28      286.20      8.22 o
   4   2   5      202.34      195.80      6.87 o
   5   2   5       19.96       18.18      6.75 o
   6   2   5       51.21       57.90      8.07 o
  -6   3   5       38.22       34.48     15.69 o
  -5   3   5      935.76      921.89     17.36 o
  -4   3   5       93.61       89.66      6.01 o
  -3   3   5     2189.08     2224.65     22.57 o
  -2   3   5      174.33      171.03      4.54 o
  -1   3   5    12412.23    12316.27    109.88 o
   0   3   5      584.36      619.52      9.68 o
   1   3   5       17.09       17.79      3.50 o
   2   3   5      575.15      614.73     11.03 o
   3   3   5       56.60       52.33      5.30 o
   4   3   5      110.62      102.80      7.85 o
   5   3   5      385.59      396.01     12.55 o
   6   3   5        4.78        6.44      7.81 o
  -6   4   5        0.39        5.24      9.92 o
  -5   4   5      257.33      262.01      9.69 o
  -4   4   5       94.42       87.88      6.28 o
  -3   4   5      209.15      211.51      5.90 o
  -2   4   5     5934.24     6018.72     55.17 o
  -1   4   5       40.31       42.01      3.48 o
   0   4   5     3105.82     2938.13     37.21 o
   1   4   5      409.70      416.43     13.42 o
   2   4   5     1459.05     1445.76     19.73 o
   3   4   5      102.85      111.65      6.34 o
   4   4   5      126.61      119.50      8.36 o
   5   4   5        0.62        0.65      7.58 o
   6   4   5       74.73       72.46      9.17 o
  -6   5   5        2.05       -0.31      9.00 o
  -5   5   5      147.04      133.43      9.64 o
  -4   5   5     2081.30     2055.08     29.18 o
  -3   5   5     1876.81     1875.84     21.34 o
  -2   5   5       40.51       36.24      3.69 o
  -1   5   5     7567.25     7861.69     75.41 o
   0   5   5      486.75      550.41     11.44 o
   1   5   5     2407.46     2369.62     31.59 o
   2   5   5     1904.91     1834.04     24.25 o
   3   5   5        0.95       -3.57      5.59 o
   4   5   5       44.03       38.63      9.61 o
   5   5   5       51.94       57.82      8.83 o
   6   5   5       42.66       53.73      9.59 o
  -6   6   5       47.14       56.30     10.30 o
  -5   6   5      446.91      461.18     15.01 o
  -4   6   5      277.59      272.73     10.96 o
  -3   6   5      257.00      243.68      7.34 o
  -2   6   5       69.68       68.88      4.97 o
  -1   6   5        1.86       -0.52      4.04 o
   0   6   5      523.43      499.03     10.76 o
   1   6   5     2582.67     2634.86     38.45 o
   2   6   5      566.02      560.70     13.43 o
   3   6   5     1674.77     1594.68     35.28 o
   4   6   5      163.64      162.58      9.84 o
   5   6   5       71.12       53.18      9.13 o
  -6   7   5       76.87       81.14      9.78 o
  -5   7   5        1.37       -4.77      8.51 o
  -4   7   5      424.89      432.65     23.78 o
  -3   7   5      809.03      795.09     16.25 o
  -2   7   5      124.73      132.09      6.35 o
  -1   7   5      883.95      875.20     14.31 o
   0   7   5      515.71      517.39     11.67 o
   1   7   5      251.31      282.04      8.16 o
   2   7   5     4937.33     4886.24     61.54 o
   3   7   5      512.56      533.34     15.83 o
   4   7   5      292.97      285.74     13.81 o
   5   7   5      253.43      280.48     11.78 o
  -5   8   5      210.86      244.85     18.19 o
  -4   8   5        6.91        8.30      8.13 o
  -3   8   5      181.02      190.18      8.50 o
  -2   8   5      494.43      522.65     11.67 o
  -1   8   5       58.56       79.89      6.03 o
   0   8   5      963.82      950.70     14.46 o
   1   8   5      193.77      197.71      8.37 o
   2   8   5      200.50      186.24     10.12 o
   3   8   5      146.25      151.39     10.44 o
   4   8   5      105.52      130.69     10.74 o
   5   8   5       15.96        3.53      8.97 o
  -5   9   5       10.36        7.04     11.38 o
  -4   9   5        8.31        6.26     10.49 o
  -3   9   5      153.41      139.70      9.25 o
  -2   9   5      381.88      382.44     13.73 o
  -1   9   5     2514.37     2474.09     44.37 o
   0   9   5      154.63      151.31      9.07 o
   1   9   5       18.55       22.03      5.42 o
   2   9   5      653.81      627.27     19.40 o
   3   9   5        3.52       -8.62      8.62 o
   4   9   5      575.30      532.22     20.03 o
   5   9   5      317.88      366.01     16.03 o
  -5  10   5       45.90       46.66     10.89 o
  -4  10   5      102.31      116.74     11.65 o
  -3  10   5       32.31       20.31      8.80 o
  -2  10   5     1267.55     1240.28     30.34 o
  -1  10   5       82.41       92.41     12.11 o
   0  10   5     1228.07     1186.84     31.44 o
   1  10   5      303.25      276.32     13.83 o
   2  10   5      116.45      108.04      9.86 o
   3  10   5       24.21       14.98     11.28 o
   4  10   5       24.84       28.21     12.18 o
  -4  11   5      410.77      445.36     54.11 o
  -3  11   5      835.03      800.51     25.49 o
  -2  11   5       34.23       34.72      9.23 o
  -1  11   5      323.30      309.78     13.39 o
   0  11   5       39.62       53.43     13.34 o
   1  11   5     1083.19     1034.49     26.13 o
   2  11   5      871.04      896.81     36.52 o
   3  11   5       31.20       37.22     14.79 o
   4  11   5        7.44        1.49     14.32 o
  -4  12   5      228.92      231.31     18.72 o
  -3  12   5      191.66      176.35     17.16 o
  -2  12   5       87.09       67.95     17.51 o
  -1  12   5        6.07        4.50     12.35 o
   0  12   5      466.86      452.17     18.18 o
   1  12   5      395.52      454.35     18.12 o
   2  12   5      100.10       71.90     19.42 o
   3  12   5      364.50      370.51     27.09 o
   4  12   5        2.98        0.91     18.58 o
  -3  13   5      226.94      226.73     20.68 o
  -2  13   5       62.97       99.39     20.16 o
  -1  13   5       11.87        1.66     11.30 o
   0  13   5      372.84      377.73     17.51 o
   1  13   5      242.79      230.09     15.63 o
   2  13   5      237.39      250.48     23.11 o
   3  13   5        2.40       -8.16     15.00 o
  -3  14   5      170.08      176.37     19.25 o
  -2  14   5        2.77       29.69     18.22 o
  -1  14   5       80.68       88.48     14.24 o
   0  14   5       26.07       39.89     13.39 o
   1  14   5       32.21       11.20     15.26 o
   2  14   5       55.57       48.69     19.53 o
  -2  15   5       61.19       62.25     22.58 o
  -1  15   5       64.98       92.02     17.63 o
   0  15   5      101.36      103.49     15.49 o
   1  15   5       54.37       31.95     21.30 o
  -6   0   6      102.37      113.23     30.77 o
  -4   0   6      697.81      691.79     33.49 o
  -2   0   6     4039.21     3889.23     52.29 o
   0   0   6      999.55     1055.75     15.55 o
   2   0   6     1039.94     1098.68     20.91 o
   4   0   6     1781.24     1779.55     46.89 o
   6   0   6        9.62       -6.21     10.73 o
  -6   1   6       20.38       36.29     10.14 o
  -5   1   6      713.37      676.95     18.68 o
  -4   1   6        0.51        2.42      4.96 o
  -3   1   6     1779.00     1730.54     18.56 o
  -2   1   6     4159.55     4740.33     46.51 o
  -1   1   6     8245.15     8649.54     78.06 o
   0   1   6      195.38      178.67      4.26 o
   1   1   6        8.09        5.60      2.63 o
   2   1   6      799.54      744.81     11.59 o
   3   1   6      213.04      196.24      6.66 o
   4   1   6        9.54       -6.41      6.41 o
   5   1   6      515.23      516.83     13.69 o
   6   1   6        0.12        4.95      7.67 o
  -6   2   6       18.27       14.20      9.87 o
  -5   2   6      601.09      585.45     17.12 o
  -4   2   6       16.95       16.29      5.00 o
  -3   2   6       33.25       25.09      3.80 o
  -2   2   6     2080.59     2162.16     21.77 o
  -1   2   6       88.70       92.72      4.15 o
   0   2   6      209.27      227.74      7.17 o
   1   2   6     3687.59     3425.99     32.57 o
   2   2   6      198.30      204.36      6.14 o
   3   2   6       36.59       26.35      5.07 o
   4   2   6      346.33      305.04     10.23 o
   5   2   6        6.01       -4.17      7.17 o
   6   2   6        4.01       -6.68      8.16 o
  -6   3   6       65.94       68.67     10.05 o
  -5   3   6        6.84       -2.31      6.80 o
  -4   3   6     1311.10     1330.80     20.40 o
  -3   3   6      102.03      117.39      5.22 o
  -2   3   6      263.13      252.82      6.63 o
  -1   3   6        3.46        4.29      2.73 o
   0   3   6     5562.81     5679.03     58.43 o
   1   3   6        7.61        0.43      4.03 o
   2   3   6     2882.84     2852.42     34.32 o
   3   3   6       91.97       87.79      6.22 o
   4   3   6       33.27       34.43      7.46 o
   5   3   6       54.27       50.15      8.38 o
   6   3   6       18.29       19.68      8.68 o
  -6   4   6       16.97       27.75      8.55 o
  -5   4   6      197.89      205.65      9.61 o
  -4   4   6      597.39      553.85     15.03 o
  -3   4   6      913.56      888.68     12.83 o
  -2   4   6     2592.70     2547.75     27.26 o
  -1   4   6      370.16      337.15      7.55 o
   0   4   6      432.50      487.22     11.10 o
   1   4   6     7234.25     7167.46     96.11 o
   2   4   6       21.33       11.76      4.99 o
   3   4   6      345.28      358.68     14.50 o
   4   4   6      151.15      170.81      9.64 o
   5   4   6       82.83       78.56      9.01 o
   6   4   6        0.79       -3.73      8.91 o
  -6   5   6       83.76      114.88     16.23 o
  -5   5   6      120.31      107.93      9.57 o
  -4   5   6       27.18       21.48      7.53 o
  -3   5   6      370.95      391.49      9.40 o
  -2   5   6      525.22      519.21      9.40 o
  -1   5   6      927.27      837.45     13.77 o
   0   5   6      232.51      189.20      7.33 o
   1   5   6      232.88      207.64      8.86 o
   2   5   6      331.77      341.81      9.54 o
   3   5   6     1623.93     1678.62     37.47 o
   4   5   6       40.86       32.72      8.23 o
   5   5   6      296.30      315.42     15.36 o
  -6   6   6      130.95      151.88     12.02 o
  -5   6   6       31.49       25.49      8.73 o
  -4   6   6      441.14      441.74     14.86 o
  -3   6   6     1068.53     1035.59     14.70 o
  -2   6   6     5813.15     5796.66     60.44 o
  -1   6   6     1085.38     1149.19     16.88 o
   0   6   6       91.91       92.79      7.55 o
   1   6   6       72.61       63.02      7.11 o
   2   6   6        8.75        4.21      6.22 o
   3   6   6      536.05      543.69     15.39 o
   4   6   6      845.98      882.58     20.90 o
   5   6   6        4.79       -1.63      9.07 o
  -6   7   6       11.98        6.76     10.26 o
  -5   7   6      129.79      142.49     10.81 o
  -4   7   6      183.33      207.21     16.36 o
  -3   7   6     1092.36     1106.24     22.54 o
  -2   7   6        3.89        7.05      5.22 o
  -1   7   6      793.71      804.38     15.11 o
   0   7   6      124.43      131.92      7.06 o
   1   7   6        0.98       -6.06      6.06 o
   2   7   6        3.85       -5.44      6.72 o
   3   7   6       25.34       13.64      8.38 o
   4   7   6       11.71        4.11      8.91 o
   5   7   6      159.04      165.61     12.15 o
  -5   8   6      437.14      491.39     25.79 o
  -4   8   6      634.94      634.88     17.69 o
  -3   8   6       77.77       92.50      7.72 o
  -2   8   6      250.51      247.48      8.41 o
  -1   8   6       37.77       33.41      5.23 o
   0   8   6      465.00      470.99     12.30 o
   1   8   6     2104.76     2092.46     32.51 o
   2   8   6     1439.05     1480.59     23.12 o
   3   8   6       94.83       90.09      9.16 o
   4   8   6      456.90      451.07     14.82 o
   5   8   6        9.50       16.07     10.35 o
  -5   9   6       53.95       47.08     11.73 o
  -4   9   6       23.18       19.00     10.99 o
  -3   9   6      179.67      178.61     10.05 o
  -2   9   6      184.70      190.39      8.08 o
  -1   9   6      131.43      155.88      8.09 o
   0   9   6     1440.15     1459.74     24.26 o
   1   9   6       39.60       35.80      8.00 o
   2   9   6      973.01      989.84     20.47 o
   3   9   6       76.87       81.22     10.80 o
   4   9   6        0.89       -9.92      9.92 o
   5   9   6       31.46       39.74     12.01 o
  -5  10   6       42.49       29.19     11.89 o
  -4  10   6      232.96      274.13     35.89 o
  -3  10   6       18.13       -0.73      8.48 o
  -2  10   6      682.90      703.18     17.61 o
  -1  10   6      767.03      790.69     25.54 o
   0  10   6      283.66      245.30     15.46 o
   1  10   6      944.89      935.91     36.45 o
   2  10   6       21.81       24.97      9.23 o
   3  10   6      287.08      266.38     13.65 o
   4  10   6      234.42      249.47     26.77 o
  -4  11   6       33.64       51.81     17.80 o
  -3  11   6       31.36       47.67     12.65 o
  -2  11   6       23.34       14.90     11.23 o
  -1  11   6       70.20       76.34     13.42 o
   0  11   6      732.54      732.47     25.53 o
   1  11   6       88.24       68.95     13.37 o
   2  11   6      237.17      232.05     22.21 o
   3  11   6      181.60      200.28     15.24 o
   4  11   6       32.60       44.95     13.98 o
  -4  12   6       70.42       50.82     14.18 o
  -3  12   6       17.39        6.47     17.24 o
  -2  12   6      475.63      481.01     37.65 o
  -1  12   6      539.80      533.05     23.24 o
   0  12   6       18.95       12.76     13.02 o
   1  12   6      122.90      129.17     12.89 o
   2  12   6       14.50       20.25     16.33 o
   3  12   6      279.60      318.42     31.67 o
  -3  13   6      273.70      273.25     19.68 o
  -2  13   6       39.48       58.32     27.54 o
  -1  13   6      102.75      116.50     16.57 o
   0  13   6       55.97       50.74     12.53 o
   1  13   6        7.79        3.30     11.46 o
   2  13   6       27.71        6.19     19.26 o
   3  13   6      168.53      210.82     24.36 o
  -2  14   6       15.09        9.76     19.55 o
  -1  14   6       27.74       39.85     13.57 o
   0  14   6      333.36      365.05     30.08 o
   1  14   6       89.53      121.22     17.61 o
   2  14   6      195.27      250.34     26.07 o
  -1  15   6        1.71      -12.02     15.68 o
   0  15   6       74.96       97.07     15.55 o
   1  15   6       25.64        1.75     19.54 o
  -5   0   7      290.29      283.96     23.27 o
  -3   0   7      691.87      689.31     34.82 o
  -1   0   7     1337.03     1392.92     27.17 o
   1   0   7     6594.06     6633.50     96.07 o
   3   0   7      734.64      697.21     17.87 o
   5   0   7        6.99       -3.24     10.76 o
  -6   1   7       82.42       76.38     11.32 o
  -5   1   7       31.10       11.14      9.91 o
  -4   1   7      864.64      867.76     15.46 o
  -3   1   7      673.79      698.91     14.91 o
  -2   1   7     1257.63     1201.94     15.81 o
  -1   1   7      368.96      457.52      7.62 o
   0   1   7     3686.51     3570.32     38.31 o
   1   1   7     2859.46     2960.74     30.36 o
   2   1   7       13.62       12.44      4.50 o
   3   1   7      613.14      597.57     11.74 o
   4   1   7       43.98       39.07      7.52 o
   5   1   7        0.38       -7.37      7.37 o
   6   1   7       89.10      104.06     10.06 o
  -6   2   7      281.56      256.07     14.01 o
  -5   2   7       69.62       57.87      8.82 o
  -4   2   7      168.74      161.62      8.64 o
  -3   2   7      707.37      708.42     12.22 o
  -2   2   7      767.06      720.72     10.67 o
  -1   2   7      737.35      721.63     16.15 o
   0   2   7     5726.73     5777.61     69.87 o
   1   2   7     1144.19     1119.75     13.98 o
   2   2   7      535.46      543.03      9.88 o
   3   2   7       15.46        6.76      5.26 o
   4   2   7     1418.68     1410.65     23.14 o
   5   2   7       64.83       85.27      8.83 o
   6   2   7        0.51       -5.39      9.17 o
  -6   3   7       34.99       40.72     10.05 o
  -5   3   7       49.76       56.99      8.25 o
  -4   3   7      304.03      317.91     10.36 o
  -3   3   7     1752.39     1735.33     20.42 o
  -2   3   7       48.49       57.47      4.24 o
  -1   3   7     1538.77     1615.39     23.27 o
   0   3   7      781.17      935.50     13.15 o
   1   3   7      302.68      266.48     10.51 o
   2   3   7       16.59       19.79      5.45 o
   3   3   7     2192.38     2206.51     31.27 o
   4   3   7       95.78       92.91      8.62 o
   5   3   7       20.71       17.64      8.68 o
   6   3   7        1.00       -3.89      9.29 o
  -6   4   7      151.84      143.34     10.29 o
  -5   4   7       48.89       60.73      8.15 o
  -4   4   7      100.20       94.20      7.74 o
  -3   4   7     1448.42     1480.13     17.43 o
  -2   4   7      134.04      136.54      5.26 o
  -1   4   7       91.46       99.05      5.33 o
   0   4   7     2974.72     3023.71     33.42 o
   1   4   7     2530.22     2590.38     38.20 o
   2   4   7     2094.89     2065.76     27.30 o
   3   4   7      253.95      246.66     11.01 o
   4   4   7      836.18      835.69     18.96 o
   5   4   7        0.93       -1.59      8.45 o
  -6   5   7       77.83       95.68     16.86 o
  -5   5   7       67.72       66.22      8.76 o
  -4   5   7      611.36      603.08     14.45 o
  -3   5   7      928.47      941.05     13.21 o
  -2   5   7      127.29      128.11      7.48 o
  -1   5   7        4.07        1.77      3.62 o
   0   5   7     2035.83     2045.79     28.92 o
   1   5   7     1095.09     1067.22     20.05 o
   2   5   7       14.21       14.95      6.03 o
   3   5   7     1530.16     1520.43     24.65 o
   4   5   7       42.37       31.94      8.72 o
   5   5   7      100.19       82.15     10.16 o
  -6   6   7        3.95       -3.60     10.06 o
  -5   6   7       80.50       87.84     10.27 o
  -4   6   7       46.48       45.51      8.22 o
  -3   6   7      281.47      289.71      9.71 o
  -2   6   7     1213.29     1223.95     20.06 o
  -1   6   7     1482.14     1455.97     24.27 o
   0   6   7       52.22       60.92      6.68 o
   1   6   7     1622.27     1517.91     26.22 o
   2   6   7      803.24      780.64     16.60 o
   3   6   7      894.17      871.53     20.03 o
   4   6   7        2.78       -8.30      8.62 o
   5   6   7       56.59       46.65     10.26 o
  -5   7   7       20.59       15.95      9.26 o
  -4   7   7       65.98       64.23      8.83 o
  -3   7   7      272.08      272.90     10.74 o
  -2   7   7     1319.84     1331.64     21.34 o
  -1   7   7       76.26       72.45      8.18 o
   0   7   7     2569.80     2495.10     32.40 o
   1   7   7       63.48       45.23      7.95 o
   2   7   7      151.47      130.05      9.23 o
   3   7   7      141.55      151.51     12.05 o
   4   7   7       90.74      103.19     10.59 o
   5   7   7       62.52       45.51     11.22 o
  -5   8   7       91.22       77.35     13.90 o
  -4   8   7      194.73      204.43     11.32 o
  -3   8   7      287.68      277.61     10.11 o
  -2   8   7      339.62      314.24      9.84 o
  -1   8   7     1255.72     1268.26     19.77 o
   0   8   7      533.39      552.24     15.81 o
   1   8   7      151.58      149.29      9.32 o
   2   8   7       12.48       -3.02      7.13 o
   3   8   7      150.18      135.50     11.09 o
   4   8   7      328.56      353.82     15.14 o
   5   8   7       23.44       22.55     11.23 o
  -5   9   7      100.42       89.17     12.42 o
  -4   9   7      117.29       99.27     11.32 o
  -3   9   7      528.20      567.57     17.85 o
  -2   9   7      292.12      308.74     10.47 o
  -1   9   7        3.69        3.09      9.15 o
   0   9   7        8.20        3.45      9.36 o
   1   9   7      784.91      814.72     20.43 o
   2   9   7      181.05      170.27     11.26 o
   3   9   7      593.67      640.34     19.23 o
   4   9   7        2.67      -10.19     10.19 o
  -5  10   7       11.27       19.01     12.13 o
  -4  10   7       78.29      117.29     17.36 o
  -3  10   7       56.77       58.56      9.70 o
  -2  10   7       21.68       18.01      7.00 o
  -1  10   7       97.32       80.83     12.66 o
   0  10   7      116.84       98.44     13.81 o
   1  10   7       56.59       59.50     12.82 o
   2  10   7      405.86      408.39     20.48 o
   3  10   7      273.25      285.01     16.63 o
   4  10   7      104.37      122.20     15.05 o
  -4  11   7        0.56        2.98     13.01 o
  -3  11   7       26.43       25.59     17.06 o
  -2  11   7       20.26       22.05      9.02 o
  -1  11   7        5.86      -11.87     11.87 o
   0  11   7      312.46      366.76     19.36 o
   1  11   7      719.48      726.86     27.33 o
   2  11   7        5.00        0.45     15.30 o
   3  11   7      195.19      202.40     22.86 o
   4  11   7       43.84       10.15     16.11 o
  -4  12   7       60.92       46.27     25.43 o
  -3  12   7      139.65      167.17     53.55 o
  -2  12   7       55.11       53.64     13.63 o
  -1  12   7      362.80      380.57     20.63 o
   0  12   7        3.75        1.57     13.45 o
   1  12   7      274.06      260.69     32.71 o
   2  12   7      445.50      465.47     28.23 o
   3  12   7       83.49       73.67     17.91 o
  -3  13   7      107.36      107.68     33.47 o
  -2  13   7      365.62      314.19     24.97 o
  -1  13   7       13.13        4.94     13.73 o
   0  13   7      102.85      128.14     16.86 o
   1  13   7       60.22       84.19     16.70 o
   2  13   7      108.23      139.40     31.89 o
  -2  14   7      216.61      219.12     26.28 o
  -1  14   7      410.15      399.92     22.74 o
   0  14   7       38.05       70.70     14.61 o
   1  14   7        3.77        7.29     18.98 o
   2  14   7        9.79       29.18     38.15 o
   0  15   7        2.87      -13.87     13.87 o
  -6   0   8       21.34       -3.47     15.17 o
  -4   0   8      188.03      175.03     16.61 o
  -2   0   8      304.42      247.42     11.90 o
   0   0   8     5727.87     5643.87     82.34 o
   2   0   8     2713.44     2661.80     50.83 o
   4   0   8      744.92      760.97     23.95 o
  -6   1   8        5.43       13.10     10.90 o
  -5   1   8       26.20       26.39     10.22 o
  -4   1   8      790.19      812.88     18.60 o
  -3   1   8        3.00        3.93      4.68 o
  -2   1   8       99.98      108.90      5.64 o
  -1   1   8     8190.15     8306.72    108.33 o
   0   1   8     1980.19     1945.81     23.13 o
   1   1   8     2052.52     2124.00     23.68 o
   2   1   8       80.63       93.72      5.97 o
   3   1   8     1334.52     1321.85     18.95 o
   4   1   8       31.36       24.18      7.72 o
   5   1   8        9.98       -0.23      8.34 o
  -6   2   8       24.89       33.36     13.03 o
  -5   2   8      133.42      150.51     10.53 o
  -4   2   8       15.20        5.41      7.72 o
  -3   2   8      648.05      628.92     13.89 o
  -2   2   8      324.21      328.04      8.38 o
  -1   2   8      420.23      376.12     11.46 o
   0   2   8     2655.52     2655.44     32.82 o
   1   2   8      167.03      178.75      6.48 o
   2   2   8     1501.81     1481.18     18.62 o
   3   2   8     1203.63     1180.03     20.65 o
   4   2   8      113.94      108.40      8.90 o
   5   2   8       34.67       25.89      8.76 o
  -6   3   8       75.67       68.57     12.30 o
  -5   3   8       58.30       57.53      8.60 o
  -4   3   8     1778.58     1794.23     27.43 o
  -3   3   8      248.48      246.26      6.92 o
  -2   3   8      975.11      982.89     13.60 o
  -1   3   8       55.88       73.67      6.71 o
   0   3   8     5422.76     5467.11     62.14 o
   1   3   8      250.61      243.00      9.50 o
   2   3   8     1937.70     1849.94     44.50 o
   3   3   8       28.03       28.90      8.28 o
   4   3   8      339.69      333.78     12.70 o
   5   3   8        0.49        0.84      9.03 o
  -6   4   8       12.07        3.97      9.09 o
  -5   4   8      160.84      179.70     11.79 o
  -4   4   8       21.65       18.81      7.02 o
  -3   4   8     1315.31     1343.72     16.78 o
  -2   4   8       99.83      103.42      5.70 o
  -1   4   8     1134.91     1040.92     21.89 o
   0   4   8       67.53       57.46      4.49 o
   1   4   8      128.20      135.24     11.84 o
   2   4   8       23.89       31.48      6.29 o
   3   4   8      156.24      152.81     10.11 o
   4   4   8      120.19      108.84     10.27 o
   5   4   8       41.66       42.16      9.76 o
  -6   5   8      121.61      140.60     12.45 o
  -5   5   8       10.69        2.93      8.38 o
  -4   5   8       64.56       68.62      8.86 o
  -3   5   8     2810.48     2847.44     35.36 o
  -2   5   8     1636.54     1602.45     22.14 o
  -1   5   8     3098.79     3011.16     36.37 o
   0   5   8      203.10      195.76      9.14 o
   1   5   8      183.94      176.69      9.56 o
   2   5   8      155.77      150.55      8.85 o
   3   5   8      681.16      692.08     17.94 o
   4   5   8       46.89       49.64      9.44 o
   5   5   8       87.50       88.24     10.97 o
  -6   6   8       16.18        5.78     10.78 o
  -5   6   8       53.44       62.95     10.28 o
  -4   6   8       13.72        5.32      7.15 o
  -3   6   8       59.71       68.91      6.42 o
  -2   6   8      794.59      809.22     14.75 o
  -1   6   8       76.33       68.40      7.16 o
   0   6   8     1660.87     1670.41     27.24 o
   1   6   8       91.66      102.40      9.13 o
   2   6   8     2074.21     2042.05     30.78 o
   3   6   8      230.02      236.11     13.09 o
   4   6   8      159.01      149.85     11.59 o
   5   6   8        7.56        0.69     10.42 o
  -5   7   8        5.66       -5.54      9.33 o
  -4   7   8      336.27      346.23     13.19 o
  -3   7   8      929.80      915.62     17.91 o
  -2   7   8      668.20      658.26     15.15 o
  -1   7   8     1861.26     1871.53     37.62 o
   0   7   8      276.10      277.45     11.81 o
   1   7   8     2020.19     1931.04     32.74 o
   2   7   8      703.62      694.11     16.87 o
   3   7   8      414.46      447.01     17.68 o
   4   7   8        0.95        0.29     10.08 o
   5   7   8        0.51      -10.50     10.50 o
  -5   8   8       16.21       27.58     11.63 o
  -4   8   8      149.23      134.90     11.64 o
  -3   8   8      164.05      156.41     10.61 o
  -2   8   8        3.77        5.56      6.35 o
  -1   8   8     1124.01     1154.87     22.38 o
   0   8   8     1472.28     1425.59     26.89 o
   1   8   8        8.12        9.06      8.50 o
   2   8   8      722.62      686.24     17.70 o
   3   8   8      194.96      206.17     12.68 o
   4   8   8      171.99      160.58     12.84 o
  -5   9   8       60.27       83.35     12.77 o
  -4   9   8      356.07      355.69     15.57 o
  -3   9   8      295.41      299.24     17.74 o
  -2   9   8      299.46      315.40     14.59 o
  -1   9   8       35.80       33.33      8.18 o
   0   9   8      149.38      152.71     14.20 o
   1   9   8      908.08      920.14     24.65 o
   2   9   8      409.12      449.58     15.40 o
   3   9   8       10.69        0.11     10.30 o
   4   9   8       65.18       61.48     12.17 o
  -4  10   8      382.77      371.91     19.85 o
  -3  10   8      638.02      652.14     19.71 o
  -2  10   8       86.65       82.69      8.17 o
  -1  10   8      589.10      608.45     24.04 o
   0  10   8      104.65       90.18     13.50 o
   1  10   8        0.28        0.68     11.75 o
   2  10   8        1.24      -16.47     19.70 o
   3  10   8      143.69      166.11     14.58 o
   4  10   8      129.42      122.65     15.52 o
  -4  11   8       24.70       34.74     19.72 o
  -3  11   8      488.98      529.71     22.43 o
  -2  11   8      420.35      423.67     16.63 o
  -1  11   8      267.50      301.75     21.34 o
   0  11   8       23.13       18.49     12.89 o
   1  11   8        3.06       11.80     13.50 o
   2  11   8        0.38       -1.32     15.93 o
   3  11   8       37.03       47.36     15.48 o
  -3  12   8      105.65      110.83     26.80 o
  -2  12   8       91.93       83.15     24.87 o
  -1  12   8        4.12        2.39     20.19 o
   0  12   8      227.68      263.26     19.53 o
   1  12   8       50.39       38.25     15.25 o
   2  12   8       70.57       49.25     24.01 o
   3  12   8        5.52        5.60     16.17 o
  -3  13   8        0.07       13.13     28.45 o
  -2  13   8      236.80      181.45     34.35 o
  -1  13   8       39.06       27.45     15.34 o
   0  13   8       27.92       14.44     14.94 o
   1  13   8      352.04      423.03     35.14 o
   2  13   8      286.25      250.84     26.25 o
  -2  14   8       19.77       32.58     30.84 o
  -1  14   8       28.79       14.48     23.46 o
   0  14   8      303.85      352.61     23.05 o
   1  14   8       18.78       24.95     20.91 o
  -5   0   9     1303.11     1353.40     42.90 o
  -3   0   9      201.39      176.32     11.02 o
  -1   0   9      680.22      604.25     43.87 o
   1   0   9     3814.64     3631.90     64.70 o
   3   0   9      163.95      166.06     13.20 o
   5   0   9      362.19      381.16     19.07 o
  -6   1   9       41.87       62.68     12.43 o
  -5   1   9        6.45       -9.13     10.42 o
  -4   1   9      899.16      938.57     20.74 o
  -3   1   9      254.34      270.22      8.40 o
  -2   1   9      307.32      316.52      8.21 o
  -1   1   9     2626.11     2591.35     38.70 o
   0   1   9       64.63       74.11      5.33 o
   1   1   9       13.10       13.16      5.02 o
   2   1   9     1681.40     1695.04     22.29 o
   3   1   9        1.41       -1.71      7.00 o
   4   1   9       19.45       11.00      8.19 o
   5   1   9      293.00      283.45     12.61 o
  -6   2   9       10.81       27.16     12.15 o
  -5   2   9      114.13      113.33     12.35 o
  -4   2   9      202.06      195.94     10.91 o
  -3   2   9        9.56       16.68      5.56 o
  -2   2   9     3578.78     3610.31     45.96 o
  -1   2   9      860.23      830.97     26.15 o
   0   2   9      486.47      492.99     11.99 o
   1   2   9      592.41      591.93     11.93 o
   2   2   9     1313.74     1311.93     22.40 o
   3   2   9      108.81      123.78     11.87 o
   4   2   9      151.90      145.79      9.82 o
   5   2   9      114.57      118.05     11.99 o
  -6   3   9        4.36        7.23     11.93 o
  -5   3   9      186.11      170.32     11.52 o
  -4   3   9        4.40        2.74      8.05 o
  -3   3   9      388.84      363.84      9.28 o
  -2   3   9       30.82       28.09      7.67 o
  -1   3   9     4849.97     4539.36     57.36 o
   0   3   9       74.77       77.70      6.78 o
   1   3   9      820.47      767.45     15.86 o
   2   3   9      143.63      137.67      7.71 o
   3   3   9      551.40      563.85     16.82 o
   4   3   9      116.87      121.37     10.57 o
   5   3   9       29.36       33.71     10.29 o
  -6   4   9        3.57        1.54     10.20 o
  -5   4   9       78.58       61.49     11.07 o
  -4   4   9        6.92        6.24      7.16 o
  -3   4   9       69.18       58.42      6.32 o
  -2   4   9     3050.36     3057.87     37.19 o
  -1   4   9      971.75      915.57     31.19 o
   0   4   9     1296.70     1291.94     17.82 o
   1   4   9      411.12      372.33     11.57 o
   2   4   9      922.09      908.59     26.73 o
   3   4   9       13.09        3.82      8.45 o
   4   4   9      410.50      375.65     14.36 o
   5   4   9       78.95       96.45     11.43 o
  -6   5   9       20.32       18.06     11.17 o
  -5   5   9       16.80       22.71      8.71 o
  -4   5   9      351.87      359.57     12.03 o
  -3   5   9      716.23      708.22     13.59 o
  -2   5   9      237.83      230.56      8.04 o
  -1   5   9     1967.96     2043.30     27.82 o
   0   5   9       62.17       79.55     10.45 o
   1   5   9     1749.34     1709.65     32.58 o
   2   5   9     1950.58     1988.22     30.45 o
   3   5   9       17.69       18.30      8.96 o
   4   5   9       39.76       46.90     10.12 o
   5   5   9        0.51        4.52     10.66 o
  -5   6   9      475.44      522.82     17.69 o
  -4   6   9      212.54      211.45     10.36 o
  -3   6   9      599.55      606.17     13.51 o
  -2   6   9       32.29       34.83      6.16 o
  -1   6   9      292.83      301.56      8.99 o
   0   6   9      401.44      354.11     14.62 o
   1   6   9     1020.32      971.68     21.17 o
   2   6   9       82.30       72.43      8.62 o
   3   6   9      154.71      153.02     11.42 o
   4   6   9      157.53      155.14     12.43 o
   5   6   9       83.20       90.40     12.27 o
  -5   7   9       77.36       86.76     12.51 o
  -4   7   9      531.49      570.59     18.98 o
  -3   7   9       50.90       49.70      8.29 o
  -2   7   9     1465.37     1440.49     25.85 o
  -1   7   9      230.45      220.79     11.70 o
   0   7   9       29.55       28.65      8.12 o
   1   7   9      333.88      322.05     13.33 o
   2   7   9      463.11      472.04     14.51 o
   3   7   9        1.02        3.66      9.66 o
   4   7   9       83.41       65.44     11.59 o
  -5   8   9       12.20        4.00     13.29 o
  -4   8   9       19.31       39.30     10.52 o
  -3   8   9        3.16       15.17      8.46 o
  -2   8   9      355.00      357.85     12.37 o
  -1   8   9      136.03      112.65     11.65 o
   0   8   9      211.21      194.40     16.85 o
   1   8   9       49.34       51.08      9.55 o
   2   8   9        6.75        6.63      8.80 o
   3   8   9      439.12      404.04     16.68 o
   4   8   9       98.75      115.13     12.88 o
  -5   9   9       50.52       58.52     14.95 o
  -4   9   9       53.53       41.84     12.91 o
  -3   9   9       26.91       32.18      9.46 o
  -2   9   9        0.58       -1.83     10.14 o
  -1   9   9      498.97      514.60     19.30 o
   0   9   9      143.42      117.82     15.80 o
   1   9   9      331.13      323.61     31.69 o
   2   9   9        0.97      -10.39     11.18 o
   3   9   9       23.98       12.42     12.14 o
   4   9   9      101.32      110.40     15.01 o
  -4  10   9      112.67      110.87     30.30 o
  -3  10   9       67.18       82.61     13.08 o
  -2  10   9      782.50      779.34     22.58 o
  -1  10   9       46.32       36.63     13.52 o
   0  10   9      883.00      900.81     30.37 o
   1  10   9      238.54      276.86     17.84 o
   2  10   9       90.08       81.33     15.98 o
   3  10   9       10.58        3.53     14.94 o
   4  10   9       10.95        3.78     19.44 o
  -4  11   9       52.01       41.11     17.88 o
  -3  11   9      173.17      159.25     19.93 o
  -2  11   9        4.45        6.50     12.78 o
  -1  11   9      273.69      273.16     21.61 o
   0  11   9        6.08       -4.13     12.89 o
   1  11   9      320.90      293.33     19.18 o
   2  11   9      270.54      285.00     30.27 o
   3  11   9       29.89       20.29     16.23 o
  -3  12   9      168.65      144.86     31.99 o
  -2  12   9       27.68       10.54     24.29 o
  -1  12   9       80.82       72.24     16.68 o
   0  12   9      404.36      402.00     22.43 o
   1  12   9      168.45      174.43     18.36 o
   2  12   9       19.34       11.60     16.28 o
  -2  13   9       51.07       51.89     28.72 o
  -1  13   9        7.28       16.35     15.72 o
   0  13   9       89.94       95.50     16.86 o
   1  13   9      168.46      141.19     23.06 o
   2  13   9      173.37      198.54     30.01 o
  -1  14   9       55.32       52.41     21.35 o
   0  14   9        1.97       -7.05     16.77 o
  -6   0  10      102.24      103.80     20.24 o
  -4   0  10       10.90       14.46     15.98 o
  -2   0  10     1069.81     1082.35     25.20 o
   0   0  10        5.80        8.74      5.87 o
   2   0  10       71.03       63.64     10.54 o
   4   0  10     1086.38     1107.16     30.93 o
  -6   1  10       58.71       65.68     14.83 o
  -5   1  10        3.06       14.43     11.48 o
  -4   1  10      262.36      248.01     18.48 o
  -3   1  10     2274.83     2235.00     34.91 o
  -2   1  10      168.01      183.91     12.76 o
  -1   1  10      989.34      978.09     17.38 o
   0   1  10      383.55      392.27      9.58 o
   1   1  10      407.39      397.59     10.91 o
   2   1  10      130.36      120.86      8.26 o
   3   1  10      183.27      182.67      9.95 o
   4   1  10       36.65       29.20      9.13 o
   5   1  10      132.22      131.94     11.21 o
  -6   2  10       68.08       53.16     16.60 o
  -5   2  10      561.62      556.41     21.18 o
  -4   2  10      317.83      303.26     13.13 o
  -3   2  10       29.27       40.17      7.24 o
  -2   2  10     1339.56     1399.20     25.70 o
  -1   2  10        8.29        5.92      6.31 o
   0   2  10       57.88       37.57      6.66 o
   1   2  10     2942.31     2874.38     39.12 o
   2   2  10       13.13       11.49      7.00 o
   3   2  10       15.58       22.29      7.72 o
   4   2  10       41.05       39.61      9.20 o
   5   2  10       11.75       21.38     10.65 o
  -6   3  10      113.87      133.06     15.28 o
  -5   3  10       77.55       76.86     13.21 o
  -4   3  10       84.31       98.27     10.25 o
  -3   3  10        0.34        0.61      6.69 o
  -2   3  10       27.80       18.66      9.03 o
  -1   3  10     1054.98     1024.09     23.32 o
   0   3  10     2792.44     2716.19     35.12 o
   1   3  10       17.23       26.64      7.01 o
   2   3  10      327.75      330.07     11.65 o
   3   3  10        0.20        8.99      8.82 o
   4   3  10       23.22       29.82      9.97 o
   5   3  10       15.94        8.09     12.43 o
  -6   4  10       80.06      105.70     14.75 o
  -5   4  10      348.51      369.62     15.00 o
  -4   4  10        4.50       -3.31      8.49 o
  -3   4  10        2.15       -6.75      6.75 o
  -2   4  10     2868.62     2742.40     42.22 o
  -1   4  10      126.39      124.10      8.23 o
   0   4  10      243.41      240.03     11.26 o
   1   4  10     1720.78     1730.65     27.24 o
   2   4  10       60.05       52.19      8.36 o
   3   4  10      118.22      124.51     10.83 o
   4   4  10      161.47      179.12     15.02 o
   5   4  10       29.07       42.28     11.30 o
  -5   5  10        7.15        4.73     11.27 o
  -4   5  10        8.86        8.27      7.83 o
  -3   5  10      819.21      868.59     15.39 o
  -2   5  10      427.72      393.10     12.30 o
  -1   5  10      232.67      228.75     17.29 o
   0   5  10       24.78       29.32      4.56 o
   1   5  10      194.31      191.90     10.74 o
   2   5  10      608.00      571.96     15.83 o
   3   5  10      415.68      401.22     15.02 o
   4   5  10        4.91        6.60     10.24 o
   5   5  10       21.47       31.91     11.53 o
  -5   6  10       20.81       21.68     13.75 o
  -4   6  10       10.05       17.20      9.55 o
  -3   6  10      968.82      944.87     21.17 o
  -2   6  10      811.56      823.45     15.52 o
  -1   6  10      232.40      224.88     11.67 o
   0   6  10       27.79       15.05      8.70 o
   1   6  10       18.33       22.69      8.84 o
   2   6  10        1.32       -7.91      7.91 o
   3   6  10      428.04      412.64     15.85 o
   4   6  10      277.51      291.77     14.79 o
  -5   7  10      121.41      125.26     16.49 o
  -4   7  10       15.25       -2.81     11.78 o
  -3   7  10      784.72      838.26     26.95 o
  -2   7  10      492.70      486.11     13.74 o
  -1   7  10      698.12      688.08     18.59 o
   0   7  10      206.14      180.28     14.38 o
   1   7  10       20.39       11.52      9.18 o
   2   7  10        0.90        2.48      8.39 o
   3   7  10      123.25      117.00     13.29 o
   4   7  10        8.24       14.06     11.42 o
  -5   8  10      154.40      169.38     25.12 o
  -4   8  10      415.06      400.50     19.92 o
  -3   8  10       51.52       53.47     12.03 o
  -2   8  10      195.87      220.02     12.69 o
  -1   8  10        1.22       -1.47     11.42 o
   0   8  10      445.67      393.77     19.61 o
   1   8  10      788.59      783.01     26.31 o
   2   8  10       41.29       52.40     10.44 o
   3   8  10       15.03       15.29     11.20 o
   4   8  10       16.12        3.31     12.50 o
  -4   9  10       20.54       23.39     13.29 o
  -3   9  10       19.90        9.67     12.40 o
  -2   9  10       41.61       42.06     10.39 o
  -1   9  10      552.41      563.82     18.94 o
   0   9  10      844.58      876.49     28.80 o
   1   9  10        0.29        2.72     13.04 o
   2   9  10      224.08      227.00     19.08 o
   3   9  10        0.77      -13.63     13.63 o
   4   9  10        9.62       23.30     16.16 o
  -4  10  10      173.30      160.00     21.11 o
  -3  10  10        8.57       14.29     16.92 o
  -2  10  10      412.72      389.97     24.69 o
  -1  10  10       77.49       70.91     15.30 o
   0  10  10        0.11        6.86     13.14 o
   1  10  10      303.57      305.68     19.87 o
   2  10  10        3.30      -14.79     14.79 o
   3  10  10       15.44       10.01     15.44 o
  -3  11  10       89.82       76.74     18.37 o
  -2  11  10       32.11       30.69     31.88 o
  -1  11  10        4.64       -1.01     13.24 o
   0  11  10       63.00       70.67     15.61 o
   1  11  10        1.05        2.71     13.79 o
   2  11  10      286.35      273.49     20.98 o
   3  11  10      115.57      122.53     19.04 o
  -3  12  10       17.04       21.99     26.44 o
  -2  12  10      316.06      331.15     37.10 o
  -1  12  10      340.20      369.75     37.09 o
   0  12  10        1.55        6.47     14.81 o
   1  12  10       43.12       60.71     17.25 o
   2  12  10       14.45        4.76     17.24 o
  -2  13  10       50.84      102.92     31.23 o
  -1  13  10      107.93      121.11     23.31 o
   0  13  10       87.78       98.10     18.38 o
   1  13  10        4.30       -8.91     20.50 o
  -5   0  11        0.95        5.20     16.67 o
  -3   0  11      235.43      282.51     16.52 o
  -1   0  11     1718.77     1743.80     26.73 o
   1   0  11      283.38      314.05     17.85 o
   3   0  11       15.53       28.00     11.39 o
   5   0  11        6.42       21.95     14.20 o
  -6   1  11       72.60       92.28     21.47 o
  -5   1  11       38.98       34.06     12.70 o
  -4   1  11      285.23      282.99     15.71 o
  -3   1  11     1320.28     1278.76     21.60 o
  -2   1  11      245.12      268.07     13.64 o
  -1   1  11        7.37        6.38      6.87 o
   0   1  11     5169.72     5192.29     56.40 o
   1   1  11        7.22        5.80      6.11 o
   2   1  11        5.01       -4.50      7.07 o
   3   1  11      333.62      343.10     16.12 o
   4   1  11       44.50       46.82     13.02 o
   5   1  11       17.39       -4.30     10.10 o
  -6   2  11        5.61       -9.71     19.48 o
  -5   2  11       36.25       32.59     12.69 o
  -4   2  11      216.55      209.75     20.39 o
  -3   2  11       22.07        6.56      7.24 o
  -2   2  11       40.18       42.43      8.68 o
  -1   2  11       57.83       56.34      7.60 o
   0   2  11      271.18      251.41     10.21 o
   1   2  11      288.79      284.35     10.86 o
   2   2  11      544.97      541.26     14.42 o
   3   2  11       13.51        4.75      8.06 o
   4   2  11      199.65      214.56     11.85 o
   5   2  11       60.58       50.96     11.87 o
  -5   3  11        2.51      -11.32     11.32 o
  -4   3  11        1.75       -4.42      9.22 o
  -3   3  11      492.97      532.25     14.08 o
  -2   3  11       33.40       15.72      9.69 o
  -1   3  11     1302.64     1232.75     20.96 o
   0   3  11        0.50       -6.71      6.87 o
   1   3  11       15.16       19.20      9.47 o
   2   3  11      160.93      165.17     10.02 o
   3   3  11     1985.15     1999.63     34.91 o
   4   3  11        2.87       -9.02     10.09 o
   5   3  11        1.01      -10.04     11.24 o
  -5   4  11        4.42        2.33     14.20 o
  -4   4  11      207.50      196.40     18.08 o
  -3   4  11       56.04       62.24      9.04 o
  -2   4  11     1567.28     1563.43     28.90 o
  -1   4  11        9.87       23.72      7.67 o
   0   4  11      148.90      154.97      9.93 o
   1   4  11      171.32      170.26      9.96 o
   2   4  11      670.36      658.24     17.37 o
   3   4  11       23.16       17.10     10.01 o
   4   4  11      388.85      438.12     20.06 o
   5   4  11       22.11       15.67     11.84 o
  -5   5  11       27.85       35.07     16.59 o
  -4   5  11      104.44      119.91     20.64 o
  -3   5  11      127.90      118.86     14.44 o
  -2   5  11        4.77       10.98      9.92 o
  -1   5  11       19.08       39.57     10.57 o
   0   5  11     1998.45     1941.52     33.96 o
   1   5  11      310.99      280.08     12.72 o
   2   5  11      132.89      103.72      9.70 o
   3   5  11       28.94       27.24      9.82 o
   4   5  11       71.71       89.59     12.11 o
  -5   6  11        0.99       -3.85     14.26 o
  -4   6  11       17.76       11.32     12.43 o
  -3   6  11      526.29      477.19     21.75 o
  -2   6  11      173.13      165.34     13.11 o
  -1   6  11     1009.36      993.88     29.04 o
   0   6  11      107.51       88.73     13.02 o
   1   6  11      786.67      778.99     19.27 o
   2   6  11      211.43      195.37     11.92 o
   3   6  11       28.38        6.90     14.17 o
   4   6  11       53.45       37.35     11.82 o
  -5   7  11       11.14        3.73     14.52 o
  -4   7  11       19.02       21.86     13.04 o
  -3   7  11      253.41      257.85     23.98 o
  -2   7  11      308.40      262.01     18.57 o
  -1   7  11      159.48      144.88     14.45 o
   0   7  11      766.99      790.55     26.82 o
   1   7  11        9.38       -1.03     13.64 o
   2   7  11      266.02      258.92     15.48 o
   3   7  11      169.39      204.56     19.81 o
   4   7  11       21.91       22.77     12.24 o
  -4   8  11      137.11      137.41     16.29 o
  -3   8  11       66.00       55.47     12.91 o
  -2   8  11       17.41       42.19     10.91 o
  -1   8  11      304.18      321.60     27.62 o
   0   8  11      216.46      196.23     16.28 o
   1   8  11       62.50       71.98     14.14 o
   2   8  11       12.70       15.73     13.31 o
   3   8  11       14.25       10.15     14.83 o
   4   8  11       27.49       27.77     15.97 o
  -4   9  11        6.26       16.42     13.76 o
  -3   9  11      387.13      413.08     20.33 o
  -2   9  11      133.73      160.68     13.01 o
  -1   9  11       95.61       63.95     11.01 o
   0   9  11       21.83        3.37     13.03 o
   1   9  11       47.07       65.48     13.95 o
   2   9  11      294.43      302.57     22.56 o
   3   9  11      185.02      235.66     20.72 o
  -4  10  11       71.74       45.03     19.71 o
  -3  10  11        8.53       10.31     17.18 o
  -2  10  11       72.57       73.97     18.52 o
  -1  10  11        0.51        9.27     13.52 o
   0  10  11       22.72       37.42     14.74 o
   1  10  11       55.21       78.18     20.24 o
   2  10  11      320.84      342.33     22.63 o
   3  10  11       10.39      -15.80     15.80 o
  -3  11  11        4.26      -17.71     17.71 o
  -2  11  11       27.77       22.08     25.80 o
  -1  11  11        8.28       15.19     14.63 o
   0  11  11       90.67      114.34     17.56 o
   1  11  11      332.41      396.18     23.13 o
   2  11  11       55.58       69.80     18.52 o
  -2  12  11        0.04       11.63     26.71 o
  -1  12  11      251.50      257.09     21.35 o
   0  12  11       36.56       50.55     16.58 o
   1  12  11      160.17      129.80     23.93 o
   2  12  11        7.91      -11.71     18.07 o
  -1  13  11       35.40       30.73     35.02 o
   0  13  11       34.30       62.46     18.41 o
  -4   0  12     1166.63     1078.71     64.61 o
  -2   0  12      460.60      459.59     24.86 o
   0   0  12      382.27      417.96     31.33 o
   2   0  12     2110.52     2147.85     45.24 o
   4   0  12       19.61       31.77     19.56 o
  -5   1  12        3.74       16.03     18.40 o
  -4   1  12        2.99       -3.84     11.56 o
  -3   1  12       10.59       -4.26      8.39 o
  -2   1  12       43.63       34.78      9.49 o
  -1   1  12      580.66      590.71     15.42 o
   0   1  12       22.58       12.58      6.95 o
   1   1  12      927.33      929.87     18.22 o
   2   1  12       72.71       67.90      8.41 o
   3   1  12      452.64      493.34     15.00 o
   4   1  12       27.28       23.03      9.95 o
  -5   2  12      268.71      247.89     25.11 o
  -4   2  12       47.17       69.06     17.89 o
  -3   2  12        7.33        3.15      9.15 o
  -2   2  12      361.94      367.53     13.99 o
  -1   2  12     2877.22     2813.36     44.37 o
   0   2  12      597.61      574.17     25.14 o
   1   2  12        9.22       -0.93      8.09 o
   2   2  12      219.21      235.75     17.81 o
   3   2  12        9.59       12.29      8.89 o
   4   2  12       55.94       61.99     11.65 o
  -5   3  12        1.43        4.18     14.30 o
  -4   3  12      625.44      615.63     32.20 o
  -3   3  12       45.51       29.58     14.67 o
  -2   3  12      801.54      729.99     28.55 o
  -1   3  12      231.84      233.67     15.90 o
   0   3  12     1180.79     1200.73     25.41 o
   1   3  12       82.08       79.22      8.88 o
   2   3  12       67.32       83.62     10.97 o
   3   3  12       58.77       60.41     10.82 o
   4   3  12        2.66       -3.69     10.72 o
  -5   4  12      120.01      115.37     17.49 o
  -4   4  12      174.20      199.44     17.47 o
  -3   4  12      134.77      130.38     21.90 o
  -2   4  12      780.27      792.82     26.69 o
  -1   4  12      339.43      364.54     25.04 o
   0   4  12        1.81       -9.77      9.77 o
   1   4  12       10.80        2.49      7.98 o
   2   4  12      329.05      329.29     12.75 o
   3   4  12       65.61       61.85     11.15 o
   4   4  12       33.78       12.31     11.31 o
  -5   5  12       20.69       14.17     14.94 o
  -4   5  12      110.34      106.92     15.36 o
  -3   5  12      350.87      339.16     24.08 o
  -2   5  12      617.09      610.43     23.81 o
  -1   5  12      753.90      744.60     29.42 o
   0   5  12      342.46      316.94     18.38 o
   1   5  12      107.61      127.77     10.90 o
   2   5  12        2.17       -9.66      9.66 o
   3   5  12      413.12      448.49     16.96 o
   4   5  12       40.66       36.29     12.04 o
  -5   6  12        3.40       -0.41     15.14 o
  -4   6  12      279.67      313.07     19.77 o
  -3   6  12       32.33       30.82     13.28 o
  -2   6  12      172.47      156.96     12.70 o
  -1   6  12       22.26       12.98     11.92 o
   0   6  12      208.77      190.72     18.96 o
   1   6  12      489.68      415.52     16.81 o
   2   6  12      513.12      555.13     20.57 o
   3   6  12       42.26       30.78     12.51 o
   4   6  12       16.33       17.58     13.47 o
  -4   7  12       52.99       49.69     21.00 o
  -3   7  12       12.30       17.74     13.18 o
  -2   7  12      117.63      118.72     12.53 o
  -1   7  12      225.83      209.67     24.54 o
   0   7  12      229.06      226.66     17.14 o
   1   7  12      579.35      499.87     20.03 o
   2   7  12      165.94      186.66     17.21 o
   3   7  12      289.21      295.59     19.76 o
   4   7  12        0.32      -15.34     15.34 o
  -4   8  12        6.77        4.02     14.15 o
  -3   8  12       72.24       82.53     14.54 o
  -2   8  12       29.47       21.68     21.88 o
  -1   8  12      870.55      872.22     29.44 o
   0   8  12      720.48      702.64     27.40 o
   1   8  12        3.46        9.87     13.69 o
   2   8  12       83.61       84.91     15.47 o
   3   8  12       33.41       46.70     15.42 o
  -4   9  12      260.37      277.14     29.65 o
  -3   9  12      256.16      262.71     18.55 o
  -2   9  12      103.09      122.85     20.89 o
  -1   9  12       43.73       60.35     20.00 o
   0   9  12       58.91       59.84     14.52 o
   1   9  12      322.16      291.76     19.74 o
   2   9  12      175.06      162.71     18.61 o
   3   9  12       60.09       28.42     16.84 o
  -3  10  12      314.75      304.45     26.09 o
  -2  10  12       87.29       85.62     28.13 o
  -1  10  12      153.17      169.25     17.92 o
   0  10  12      104.56       95.56     16.60 o
   1  10  12       32.36       63.63     17.57 o
   2  10  12       10.72      -15.16     15.16 o
  -3  11  12      138.59      146.64     23.05 o
  -2  11  12      245.08      292.28     36.18 o
  -1  11  12      217.18      235.39     20.13 o
   0  11  12       83.79       88.26     17.88 o
   1  11  12        6.08      -19.49     19.49 o
   2  11  12        1.10      -17.22     17.22 o
  -2  12  12        1.10      -21.63     27.65 o
  -1  12  12       10.11      -14.13     35.55 o
   0  12  12       10.65       32.53     17.49 o
   1  12  12       88.40      138.03     42.31 o
  -5   0  13      345.57      392.48     41.38 o
  -1   0  13       88.09       90.84     22.78 o
   1   0  13     1340.82     1343.08     32.48 o
   3   0  13       10.40       16.64     13.14 o
  -5   1  13       38.22       31.94     20.42 o
  -4   1  13      123.76      123.87     21.37 o
  -3   1  13      239.73      198.60     29.84 o
  -2   1  13      278.89      286.77     20.42 o
  -1   1  13      215.81      224.12     11.85 o
   0   1  13        1.45        0.35      8.23 o
   1   1  13      602.74      606.63     16.92 o
   2   1  13       30.31       31.87      8.51 o
   3   1  13        0.44       -8.62      8.62 o
   4   1  13      139.90      151.79     12.40 o
  -5   2  13       97.60      116.52     29.13 o
  -4   2  13        8.28      -16.90     16.90 o
  -3   2  13      346.78      290.23     21.68 o
  -2   2  13      866.97      841.06     27.82 o
  -1   2  13     1504.54     1527.39     38.07 o
   0   2  13        8.70       18.68      8.68 o
   1   2  13      240.19      258.60     12.83 o
   2   2  13      404.06      434.98     15.55 o
   3   2  13       20.08       22.89     10.85 o
   4   2  13       66.41       64.00     12.26 o
  -5   3  13       11.60        3.12     19.37 o
  -4   3  13        0.47        1.66     13.94 o
  -3   3  13       84.64       68.49     16.72 o
  -2   3  13      204.71      183.66     24.86 o
  -1   3  13     1657.62     1615.66     39.60 o
   0   3  13        6.57       -3.68      8.81 o
   1   3  13     1039.58     1038.14     23.42 o
   2   3  13        6.00       -5.17      9.34 o
   3   3  13        0.26       -2.32     10.63 o
   4   3  13       24.21       27.20     11.65 o
  -5   4  13        5.84      -15.08     15.20 o
  -4   4  13       22.13       48.05     14.56 o
  -3   4  13        1.40      -13.84     13.84 o
  -2   4  13      746.77      790.74     34.75 o
  -1   4  13      499.32      512.81     34.68 o
   0   4  13       77.09       60.90     13.00 o
   1   4  13      266.94      277.09     14.36 o
   2   4  13      772.11      870.81     36.89 o
   3   4  13       19.53       11.00     11.04 o
   4   4  13       60.67       50.78     12.80 o
  -5   5  13        1.69      -16.44     16.44 o
  -4   5  13       77.64       82.26     15.81 o
  -3   5  13      264.13      277.11     21.66 o
  -2   5  13       59.60       51.60     13.27 o
  -1   5  13      680.52      666.64     26.32 o
   0   5  13       25.54       28.01     13.20 o
   1   5  13      221.96      219.21     13.88 o
   2   5  13      132.41      138.15     15.51 o
   3   5  13       76.64       55.19     14.87 o
   4   5  13       53.50       67.15     14.99 o
  -4   6  13      107.49      128.79     17.29 o
  -3   6  13       32.24       26.96     16.15 o
  -2   6  13       26.03       20.90     13.66 o
  -1   6  13      354.60      394.29     24.04 o
   0   6  13      165.96      148.68     22.24 o
   1   6  13      568.88      540.10     20.43 o
   2   6  13       12.14       11.29     13.21 o
   3   6  13        8.78      -13.90     13.90 o
  -4   7  13       23.68       19.56     15.02 o
  -3   7  13        9.65        9.01     14.09 o
  -2   7  13      172.65      171.87     14.55 o
  -1   7  13       20.00        9.49     14.33 o
   0   7  13        3.51        3.74     17.00 o
   1   7  13       18.34       16.44     11.46 o
   2   7  13      145.29      154.37     23.63 o
   3   7  13       19.19       11.21     18.86 o
  -4   8  13       55.21       45.63     16.06 o
  -3   8  13      280.68      255.34     18.96 o
  -2   8  13      636.72      663.72     26.45 o
  -1   8  13       15.42        2.61     13.59 o
   0   8  13       17.13       19.14     14.28 o
   1   8  13        1.20        4.47     12.12 o
   2   8  13      196.05      220.97     22.11 o
   3   8  13      169.41      164.07     19.37 o
  -3   9  13       21.13       28.73     15.35 o
  -2   9  13       10.06      -15.93     15.93 o
  -1   9  13       71.26       67.61     23.05 o
   0   9  13       37.25       47.50     15.37 o
   1   9  13      111.71      136.79     18.11 o
   2   9  13        0.96      -15.24     15.24 o
  -3  10  13       87.55       81.90     22.85 o
  -2  10  13       26.83       -2.39     25.82 o
  -1  10  13       82.07       72.05     17.56 o
   0  10  13      345.86      393.29     27.55 o
   1  10  13      148.01      163.02     23.50 o
   2  10  13       34.19       41.28     17.85 o
  -2  11  13       74.61       89.52     30.96 o
  -1  11  13      239.82      259.84     21.45 o
   0  11  13        0.82      -13.99     17.20 o
   1  11  13       39.85       46.12     27.18 o
  -4   0  14      120.81      115.19     29.66 o
  -2   0  14     1077.37     1173.54     57.82 o
   0   0  14     2306.89     2283.03     89.28 o
   2   0  14        4.45       16.91     13.48 o
   4   0  14       77.03       48.95     16.71 o
  -5   1  14       27.85       21.63     20.84 o
  -4   1  14        6.65        9.77     18.52 o
  -2   1  14      251.72      255.10     21.57 o
  -1   1  14       14.55       -5.99     14.22 o
   0   1  14      223.39      227.69     41.53 o
   1   1  14       52.87       65.68     11.81 o
   2   1  14       12.17       22.08     12.64 o
   3   1  14       75.20       79.04     12.05 o
   4   1  14        1.54       -9.53     11.61 o
  -5   2  14       76.75       79.61     22.11 o
  -4   2  14       54.78       57.23     21.00 o
  -3   2  14      126.27       65.91     18.48 o
  -2   2  14        9.71       -2.79     12.31 o
  -1   2  14       61.79       31.35     12.58 o
   0   2  14      111.81      125.93     18.17 o
   1   2  14      177.93      209.31     15.10 o
   2   2  14       23.11       49.69     13.25 o
   3   2  14       65.30       73.34     15.19 o
   4   2  14       70.52       43.19     15.71 o
  -5   3  14       23.49       13.04     20.90 o
  -4   3  14       72.34       57.20     16.07 o
  -3   3  14        1.57       -6.70     16.25 o
  -2   3  14       32.15       34.27     18.43 o
  -1   3  14      243.77      218.16     16.91 o
   0   3  14      911.44      896.66     23.07 o
   1   3  14       75.50       96.78     37.52 o
   2   3  14      143.56      130.61     15.04 o
   3   3  14       39.29       45.78     14.31 o
   4   3  14       97.02      103.08     33.60 o
  -5   4  14      128.90      142.05     19.41 o
  -4   4  14        4.27       -1.16     14.42 o
  -3   4  14       22.86       19.50     17.29 o
  -2   4  14       25.84       39.81     13.42 o
  -1   4  14       41.58       55.55     13.84 o
   0   4  14       25.60       24.28     10.36 o
   1   4  14      222.98      238.02     14.84 o
   2   4  14        0.21        2.91     13.10 o
   3   4  14        6.33        3.21     25.06 o
  -4   5  14       34.88       45.11     16.60 o
  -3   5  14      575.99      552.94     29.28 o
  -2   5  14       86.27       95.19     15.74 o
  -1   5  14       11.43       -6.43     12.75 o
   0   5  14      143.16      109.63     15.03 o
   1   5  14      359.29      345.96     16.73 o
   2   5  14      211.39      193.50     17.37 o
   3   5  14      125.07      147.87     17.09 o
  -4   6  14       28.00        5.58     15.28 o
  -3   6  14       18.43       35.55     31.20 o
  -2   6  14      385.85      405.09     21.63 o
  -1   6  14       11.25        3.04     12.90 o
   0   6  14      190.57      186.05     17.59 o
   1   6  14       11.32       28.98     11.45 o
   2   6  14        1.37       15.07     14.10 o
   3   6  14        8.55        6.27     14.93 o
  -4   7  14       46.11       51.26     16.74 o
  -3   7  14      386.39      407.69     36.54 o
  -2   7  14      408.97      427.71     22.30 o
  -1   7  14       31.62        5.00     14.85 o
   0   7  14      225.08      220.09     18.12 o
   1   7  14       15.44       12.10     11.95 o
   2   7  14       53.35       41.07     15.52 o
   3   7  14       26.57       31.88     16.06 o
  -3   8  14        4.22       -4.06     14.94 o
  -2   8  14      120.20      138.65     20.57 o
  -1   8  14       11.33       11.44     15.18 o
   0   8  14       99.19      116.13     17.15 o
   1   8  14      197.21      225.37     16.96 o
   2   8  14        2.13       -5.99     15.64 o
  -3   9  14       54.52        3.74     25.74 o
  -2   9  14       65.05       72.25     28.51 o
  -1   9  14      261.31      252.40     20.44 o
   0   9  14      277.28      310.35     32.73 o
   1   9  14       32.14       60.41     16.64 o
   2   9  14       20.24        4.56     16.87 o
  -2  10  14        3.69       -3.07     31.31 o
  -1  10  14       22.59       35.67     17.58 o
   0  10  14        4.68       20.00     16.87 o
   1  10  14      165.64      203.96     21.57 o
  -1  11  14        7.27       -4.72     21.98 o
   0  11  14        4.50        2.05     17.72 o
  -1   0  15      181.89      204.83     29.90 o
   1   0  15       51.65       65.29     25.68 o
   3   0  15       17.75       17.62     24.88 o
  -4   1  15       32.87       40.02     20.33 o
  -2   1  15        5.89       15.27     15.82 o
  -1   1  15       81.23       75.57     17.82 o
   0   1  15     1328.80     1387.10     48.07 o
   1   1  15        4.69        5.48     16.88 o
   2   1  15        8.88      -15.91     17.54 o
   3   1  15      100.59       77.64     27.43 o
  -4   2  15      238.71      254.32     27.33 o
  -3   2  15        0.56      -14.55     26.50 o
  -2   2  15        4.63       -6.24     17.31 o
  -1   2  15      130.00      124.55     20.74 o
   0   2  15        0.88       -0.17     24.19 o
   1   2  15      279.59      334.73     35.36 o
   2   2  15      360.04      329.43     18.87 o
   3   2  15       64.90       75.52     15.78 o
  -4   3  15        0.35      -10.15     20.35 o
  -3   3  15      564.97      565.18     31.67 o
  -2   3  15      143.83      156.90     16.71 o
  -1   3  15       13.79        5.29     13.80 o
   0   3  15        1.40        6.20     13.27 o
   1   3  15       62.87       75.38     13.60 o
   2   3  15       15.74      -13.01     13.01 o
   3   3  15      302.79      361.00     34.60 o
  -4   4  15      116.12      133.27     19.38 o
  -3   4  15        0.44       15.16     17.62 o
  -2   4  15      142.17      151.50     17.68 o
  -1   4  15      279.68      253.23     19.13 o
   0   4  15        0.82        4.41     10.22 o
   1   4  15       36.55       28.59     11.57 o
   2   4  15      258.52      277.51     19.32 o
   3   4  15       14.26        2.30     14.84 o
  -4   5  15       17.80       10.64     16.76 o
  -3   5  15       12.12       20.40     18.86 o
  -2   5  15        1.50       -8.14     18.29 o
  -1   5  15       54.08       14.61     14.52 o
   0   5  15      484.06      490.58     19.46 o
   1   5  15       30.70       33.58     12.13 o
   2   5  15      102.37       93.94     15.55 o
   3   5  15      126.85      144.96     18.79 o
  -4   6  15       42.82       12.95     17.02 o
  -3   6  15       18.41       20.39     18.18 o
  -2   6  15       14.38       -3.39     23.70 o
  -1   6  15      367.13      431.32     27.16 o
   0   6  15       15.94       11.86     14.61 o
   1   6  15       21.66       22.40     12.73 o
   2   6  15        3.68      -13.89     13.89 o
  -3   7  15      101.73      100.72     21.95 o
  -2   7  15       50.25       26.05     19.46 o
  -1   7  15       81.03       57.34     16.01 o
   0   7  15      289.98      314.69     43.90 o
   1   7  15       16.58       27.42     14.47 o
   2   7  15       36.07       56.85     16.34 o
  -3   8  15        4.37        8.81     19.10 o
  -2   8  15       74.13       92.19     20.50 o
  -1   8  15       28.19        1.52     15.69 o
   0   8  15      115.89      161.45     26.94 o
   1   8  15      138.85      172.37     19.46 o
   2   8  15       93.49       97.81     18.05 o
  -2   9  15      253.73      337.70     42.65 o
  -1   9  15        7.70       29.76     17.84 o
   0   9  15        1.42      -15.72     15.72 o
   1   9  15        5.50       -3.10     16.59 o
  -1  10  15      145.55      117.80     39.77 o
   0  10  15       14.03       18.46     18.23 o
  -4   0  16      430.79      443.27     46.10 o
  -2   0  16      169.27      183.52     30.87 o
   0   0  16        4.00       -8.15     22.73 o
   2   0  16      421.32      491.59     43.95 o
  -4   1  16        4.12        7.95     51.61 o
  -2   1  16      181.15      169.42     23.14 o
  -1   1  16      119.50      108.93     20.24 o
   0   1  16        0.87      -16.06     17.15 o
   1   1  16      477.06      488.10     29.55 o
   2   1  16        6.09        6.24     23.11 o
   3   1  16       87.79       91.60     26.43 o
  -4   2  16        9.14       13.37     21.32 o
  -2   2  16        6.99      -11.85     17.69 o
  -1   2  16      923.72      990.94     41.10 o
   0   2  16        0.89       -1.00     22.39 o
   1   2  16        2.57        9.29     19.77 o
   2   2  16       20.75       32.27     26.39 o
   3   2  16        4.75        1.54     19.34 o
  -4   3  16        4.36      -21.19     21.19 o
  -3   3  16        6.30      -18.16     19.01 o
  -2   3  16      164.88      145.12     21.75 o
  -1   3  16        1.21       -3.20     26.91 o
   0   3  16       81.58      109.95     21.67 o
   1   3  16       34.27       -7.41     19.02 o
   2   3  16        0.73       -0.03     19.01 o
   3   3  16       11.54      -19.79     19.79 o
  -4   4  16       89.81      112.43     19.13 o
  -3   4  16       64.32       60.39     21.03 o
  -2   4  16       41.89       12.75     28.48 o
  -1   4  16      211.73      258.93     21.06 o
   0   4  16       51.17       54.69     17.01 o
   1   4  16       12.27       -3.06     18.46 o
   2   4  16       44.81       33.69     21.84 o
  -3   5  16        0.69        5.99     19.15 o
  -2   5  16      192.86      148.96     31.93 o
  -1   5  16        0.46       21.21     15.13 o
   0   5  16       32.18       41.63     15.60 o
   1   5  16       77.82       42.32     19.78 o
   2   5  16       75.25       88.28     16.80 o
  -3   6  16      151.31      165.16     23.82 o
  -2   6  16       73.50       18.74     27.89 o
  -1   6  16       69.74       71.71     18.47 o
   0   6  16       28.47       27.75     12.52 o
   1   6  16       84.80       84.77     27.60 o
   2   6  16      262.28      254.29     32.15 o
  -3   7  16        0.25       -8.87     23.76 o
  -2   7  16      147.76       84.94     33.88 o
  -1   7  16       31.66       46.98     17.48 o
   0   7  16       14.56       17.05     13.33 o
   1   7  16      260.03      294.66     21.24 o
  -2   8  16        1.57        4.22     31.99 o
  -1   8  16      387.52      427.94     25.75 o
   0   8  16       41.72       71.79     19.07 o
   1   8  16       20.68        7.57     24.10 o
  -1   9  16       35.39       43.56     24.03 o
  -1   0  17      552.58      618.97     47.49 o
   1   0  17       83.21       35.15     27.30 o
  -1   1  17       82.17       76.93     19.90 o
   0   1  17       31.68       -1.85     20.07 o
   1   1  17      258.67      250.30     38.53 o
   2   1  17        2.85       18.28     37.34 o
  -1   2  17       16.71      -18.33     18.33 o
   0   2  17        2.72      -17.61     17.61 o
   1   2  17       48.80        4.07     19.86 o
   2   2  17       95.24      133.97     43.40 o
  -3   3  17      125.87      106.55     34.62 o
  -1   3  17       82.66      111.26     26.44 o
   0   3  17       33.49       20.86     23.54 o
   1   3  17      258.38      280.54     26.63 o
   2   3  17       18.40       22.10     22.05 o
  -3   4  17        6.45       10.44     19.53 o
  -2   4  17      104.70      118.97     34.50 o
  -1   4  17       46.23       47.96     16.91 o
   0   4  17      224.56      265.48     25.80 o
   1   4  17      145.39      117.98     24.57 o
   2   4  17      240.88      221.52     26.23 o
  -3   5  17       12.47      -18.12     25.85 o
  -2   5  17      269.65      296.06     38.57 o
  -1   5  17       67.79       53.43     23.89 o
   0   5  17       74.35       37.84     16.87 o
   1   5  17       41.68       36.39     20.70 o
  -2   6  17       20.27       45.72     32.70 o
  -1   6  17       47.89       77.72     22.38 o
   0   6  17        0.39        2.29     16.56 o
   1   6  17        1.61       -4.75     21.21 o
  -2   7  17      110.82      153.09     34.94 o
  -1   7  17      231.18      223.63     21.67 o
   0   7  17        0.15       16.96     20.33 o
   0   0  18      146.84      188.06     37.84 o
  -1   1  18        4.69      -12.49     21.08 o
   0   1  18      305.42      293.05     29.84 o
   1   1  18      133.94      197.62     25.61 o
  -1   2  18       41.36       -5.26     21.55 o
   0   2  18       51.01       55.13     21.84 o
   1   2  18        4.07      -20.08     20.08 o
  -1   3  18       22.65       -7.30     20.56 o
   0   3  18       75.28       60.11     21.95 o
   1   3  18        5.29      -14.07     27.60 o
  -2   4  18       31.46      -13.05     28.72 o
  -1   4  18        0.69      -18.63     18.63 o
   0   4  18       14.75       29.79     21.07 o
   1   4  18        2.64       -2.62     20.80 o
  -2   5  18       37.10       25.59     31.08 o
  -1   5  18       17.95        7.20     17.31 o
   0   5  18       58.05       19.18     18.92 o
  -1   0  19      488.31      471.25     46.78 o
  -1   1  19        4.09      -21.28     21.28 o
   0   1  19       67.11       87.17     24.81 o
  -1   2  19       28.43        0.69     22.39 o
   0   2  19      253.43      250.58     28.30 o
 
